# Supplementary material for: Allometry of sexual size dimorphism in turtles: a comparison of mass and length data
Source: PeerJ. 2017 Jan 24;5:e2914. doi: 10.7717/peerj.2914 (PMC5267567; doi:10.7717/peerj.2914)
Supplement: Data S1 — Metadata for using dataset are included in the file. [file peerj-05-2914-s002.xlsx]

## Sheet: mass & scl
Metadata: Columns "Carapace data used for phylogenetic analysis" and "Mass data used for phylogenetic analysis" denote which populations were randomly selected to represent that species in phylogenetic analysis of Rensch's Rule. Columns "Max mass used?" and "Max SCL used?" indicate that maximum mass or SCL, respectively, were used as body size in that population for analysis. Captive populations …
Metadata: "M Mass (g) is mean male mass in grams. "F Mass (g)" is mean female mass in grams. "N" is the sample size, or approximate (~) sample size of that population, if given in the reference. "Locality" is the location where that population of that species was measured, if given in the reference. "M SCL (mm)" and "F SCL (mm)" are the mean straight carapace lengths measured from that population…
Metadata: Column "Mass Source" references the study the body mass data were found in. Column "secondary mass source" contains the second references for three species were body mass data of males and females of different studies were combined in analyses. "SCL Dataset Source" references the SCL datasets of either Ceballos et al. or Halamkova et al., whichever dataset it is here reproduced from. "S…
Metadata: "KWR notes" were written by the first author during data collection and are preserved here to provide context or to caution against overuse of some datapoints. Check the original study for that population for more information.
Carapace data used for phylogenetic analysis	Mass data used for phylogenetic analysis	Max mass used?	Max SCL used?	Captive?	Combined populations?	Genus	Species	Common Name	Family	M Mass (g)	F Mass (g)	N	Locality	M SCL (mm)	F SCL (mm)	M Max Mass (g)	F Max Mass (g)	Pop Max Mass (g)	M Max SCL (mm)	F Max SCL (mm)	Pop Max SCL (mm)	KWR notes	Mass Source	SCL Original Source	SCL Dataset Source	secondary mass source
yes	yes					Acanthochelys	macrocephala	big-headed Pantanal swamp turtle	Chelidae	736.54	1023.81	13M, 21F	southeast section of Kaa-Iya National Park, Santa Cruz department, Bolivia	186.92	197.86	1500	1500	1500	225	275	275	note: estimated from bar graph figures containing each animal, but seems fine and they seem to have rounded heavily	Dosapey, T., and R.R. Montano. 2004. Estructura de la poblacion y telemetria de Acanthochelys macrocephala (Testudines, Chelidae) en los humedales del sureste del Chaco de Santa Cruz, Bolivia. In: Bodmer, R.E. (Ed.). Memorias: Manejo de Fauna silvestre en Amazonia y Latinoamerica. Iquitos: Universidad Nacional de la Amazonia Peruana, pp. 166-171.
						Acanthochelys	spixii	a brazilian side-necked turtle	Chelidae	247.73	330.87	33M, 23F	Lagoa do Henrique, Parque Nacional de Brasilia, Federal District, Brazil	128.79	139.78						170		Neto, H.J.F., M.A. Brasil, G. de Freitas Horta, T.O. Barros, G.B. Falcon, and G.R. Colli. 2011. Demography of Acanthochelys spixii (Testudines: Chelidae) in the Brazilian Cerrado. Chelonian Conservation and Biology 10(1):82-90.
yes	yes					Acanthochelys	spixii	black spine-necked swamp turtle	Chelidae	281.5	385.6	21M, 23F	Itapeva State Park, Torres Municipality, Rio Grande do Sul state, Brazil	129.35	136.43	415	700	700	154.7	159.5	159.5		Bujes, C.S. 2010. Freshwater Turtles of Rio Grande do Sul, Brazil: Taxonomy, Natural History and Conservation. Iheringia. Serie Zoologia 100(4): 413-424.
						Acanthochelys	macrocephala		Chelidae					163	196									(Gibbons and Lovich 1990)	Ceballos, C.P., D.C. Adams, J.B. Iverson, and N. Valenzuela. 2013. Phylogenetic Patterns of Sexual Size Dimorphism in Turtles and Their Implications for Rensch's Rule. Evolutionary Biology 40: 194-208.
	yes					Emys	marmorata	Pacific pond turtle	Emydidae	406	523	19M, 18F	California	137	144	533	750	750	155	160	160		Lovich, J., and K. Meyer. 2002. The western pond turtle (Clemmys marmorata) in the Mojave River, California, UTA: highly adapted survivor or tenuous relict? J. Zool. Lond. 256:537-545.
						Emys	marmorata	Western pond turtle	Emydidae	333.33	415.83	3M, 6F	Carrizo Plain Ecological Reserve, San Luis Obisipo County, California	133.67	140.67	370	660	660	142	163	163	note: 9 turtles selected from 16 >300 grams, from 93 total turtles	Pilliod, D.S., J.L. Welty, and R. Stafford. 2013. Terrestrial Movement Patterns of Western Pond Turtles (Actinemys marmorata) in Central California. Herpetological Conservation and Biology 8(1): 207-221.
						Emys	marmorata	Western pond turtle	Emydidae	757.9	719.2	100M, 98F	Fresno, Fresno County, California	168.9	158.3				188.8	174.6		note: maximum SCL are "upper 10%" of sample	Germano, D.J. 2010. Ecology of Western Pond Turtles (Actinemys marmorata) at Sewage-treatment Facilities in the San Joaquin Valley, California. The Southwestern Naturalist 55(1): 89-97.
						Emys	marmorata	Western pond turtle	Emydidae	787.8	683.8	71M, 32F	Hanford, Tulare County, California	168.6	154.3				179.7	161.3		note: maximum SCL are "upper 10%" of sample	Germano, D.J. 2010. Ecology of Western Pond Turtles (Actinemys marmorata) at Sewage-treatment Facilities in the San Joaquin Valley, California. The Southwestern Naturalist 55(1): 89-97.
yes						Emys	marmorata		Emydidae			20M, F27		168	163									Bury 1986	Halamkova, L., T.A. Langen, and J.A. Schulte II. 2012. Patterns of Sexual Size Dimorphism in Chelonia. Biological Journal of the Linnean Society 108(2): 396-419.
						Emys	marmorata		Emydidae					160.6	156.2				211	190.8				Gibbons & Lovich, 1990; Lovich & Meyer, 2002; Lubcke & Wilson, 2007; Stephens & Wiens, 2009	Ceballos, C.P., D.C. Adams, J.B. Iverson, and N. Valenzuela. 2013. Phylogenetic Patterns of Sexual Size Dimorphism in Turtles and Their Implications for Rensch's Rule. Evolutionary Biology 40: 194-208.
yes	yes	yes	yes			Dipsochelys	dussumieri	Aldabra tortoise	Testudinidae				Aldabra Atoll			300000	65000		1060	790			Waibel, E.A. 2009. Mixed Effects of Ingestion by the Aldabran Giant Tortoise (Aldabrachelys gigantea) on the Germination of Alien Plant Species on the Mascarene Islands. Master's thesis. University of Zurich.
						Dipsochelys	dussumieri		Testudinidae					852.3	749									Gibbons & Lovich, 1990	Ceballos, C.P., D.C. Adams, J.B. Iverson, and N. Valenzuela. 2013. Phylogenetic Patterns of Sexual Size Dimorphism in Turtles and Their Implications for Rensch's Rule. Evolutionary Biology 40: 194-208.
						Dipsochelys	dussumieri		Testudinidae			33M, F37		1230	880									Gerlach and Canning 1998	Halamkova, L., T.A. Langen, and J.A. Schulte II. 2012. Patterns of Sexual Size Dimorphism in Chelonia. Biological Journal of the Linnean Society 108(2): 396-419.
	yes				yes	Apalone	ferox	Florida softshell turtle	Trionychidae	2680	6650	127M, 54F	Palm Beach County, Florida										Meylan, P.A., R. Schuler, and P. Moler. 2002. Spermatogenic Cycle of the Florida Softshell Turtle, Apalone ferox. Copeia 2002(3): 779-786.			Iverson, J.B., and P.E. Moler. 1997. The Female Reproductive Cycle of the Florida Softshell Turtle (Apalone ferox). Journal of Herpetology 31(3): 399-409.
						Apalone	ferox		Trionychidae					220	400.5				330	738				Ernst et al., 2007; Webb, 1973; Meylan, 2007	Ceballos, C.P., D.C. Adams, J.B. Iverson, and N. Valenzuela. 2013. Phylogenetic Patterns of Sexual Size Dimorphism in Turtles and Their Implications for Rensch's Rule. Evolutionary Biology 40: 194-208.
yes						Apalone	mutica		Trionychidae					156.5	223.3				218.7	360				Webb, 1973; Pritchard & Trebbau, 1984; Gibbons & Lovich, 1990; Barko & Briggler, 2006; Ernst et al., 2007	Ceballos, C.P., D.C. Adams, J.B. Iverson, and N. Valenzuela. 2013. Phylogenetic Patterns of Sexual Size Dimorphism in Turtles and Their Implications for Rensch's Rule. Evolutionary Biology 40: 194-208.
						Apalone	spinifera	spiny soft-shell turtle	Trionychidae	600	2915	~15	Arkansas										Plummer, M.V., and J.C. Burnley. Behavior, hibernacula, and thermal relations of softshell turtles (Trionyx spiniferus) overwintering in a small stream. 1997. Chelonian Conservation and Biology 2:489-493.
	yes					Apalone	spinifera	eastern spiny softshell	Trionychidae	321.1	2555.9	~40	Vermont										Graham, T.E., and A.A. Graham. 1997. Ecology of the eastern spiny softshell, Apalone spinifera spinifera, in the Lamoille River, Vermont. Chelonian Conservation and Biology 2(3):363-369.
yes						Apalone	spinifera		Trionychidae					176.9	298.7				257.5	550				Webb, 1973; Gibbons & Lovich, 1990; Pritchard, 2001; Barko & Briggler, 2006; Bonin et al., 2006; Ernst et al., 2007	Ceballos, C.P., D.C. Adams, J.B. Iverson, and N. Valenzuela. 2013. Phylogenetic Patterns of Sexual Size Dimorphism in Turtles and Their Implications for Rensch's Rule. Evolutionary Biology 40: 194-208.
yes						Apalone	ferox		Trionychidae			71M, F92		191	394									Breckenridge 1955	Halamkova, L., T.A. Langen, and J.A. Schulte II. 2012. Patterns of Sexual Size Dimorphism in Chelonia. Biological Journal of the Linnean Society 108(2): 396-419.
						Apalone	mutica		Trionychidae			?M, F?		175	345									Ernst and Barbour 1989	Halamkova, L., T.A. Langen, and J.A. Schulte II. 2012. Patterns of Sexual Size Dimorphism in Chelonia. Biological Journal of the Linnean Society 108(2): 396-419.
						Apalone	spinifera		Trionychidae			18M, F17		174	365									Graham and Graham 1997	Halamkova, L., T.A. Langen, and J.A. Schulte II. 2012. Patterns of Sexual Size Dimorphism in Chelonia. Biological Journal of the Linnean Society 108(2): 396-419.
	yes					Astrochelys	radiata	radiated tortoise	Testudinidae	6700	5500		Madagascar	334	305	10500	10200	10500	395	355	395		Pedrono, M., and L.L. Smith. 2013. Overview of the Natural History of Madagascar's Endemic Tortoises and Freshwater Turtles: Essential Components for Effective Conseravation. Chelonian Research Monographs 6: 59-66.
						Astrochelys	radiata	radiated tortoise	Testudinidae	5200	6300	32M, 37F	Cap Sainte Marie Special Reserve, Madagascar	312	319	8800	8400	8800	377	356	377		Leuteritz, T.E.J., and D.T. Gantz. 2013. Sexual Dimorphism in Radiated Tortoises (Astrochelys radiata). Chelonian Research Monographs 6: 105-112
yes						Astrochelys	radiata		Testudinidae					349.5	325				395	360				Gibbons & Lovich, 1990; Leuteritz et al., 2005	Ceballos, C.P., D.C. Adams, J.B. Iverson, and N. Valenzuela. 2013. Phylogenetic Patterns of Sexual Size Dimorphism in Turtles and Their Implications for Rensch's Rule. Evolutionary Biology 40: 194-208.
						Astrochelys	radiata		Testudinidae			191M, F188		395	360									Leuteritz et al. 2005	Halamkova, L., T.A. Langen, and J.A. Schulte II. 2012. Patterns of Sexual Size Dimorphism in Chelonia. Biological Journal of the Linnean Society 108(2): 396-419.
yes						Astrochelys	yniphora	Ploughshare tortoise	Testudinidae	10300	8800	64	Madagascar	414.8	370.1	18900	12000	18900	486	426	486		Pedrono, M., and T. Markwell. 2001. Maximum size and mass of the ploughshare tortoise, Geochelone yniphora. Chelonian Conservation and Biology 4:190.
	yes					Astrochelys	yniphora	Madagascan ploughshare tortoise	Testudinidae	9500	8280	12M, 17F	Cape Sada, Baly Bay National Park, Boeny region, Madagascar	421.8	366.1				481		481		Smith, L.L., M. Pedrono, R.M. Dorazio, and J. Bishko. 2001. Morphometrics, Sexual Dimorphism, and Growth in the Angonoka Tortoise (Geochelone yniphora) of Western Madagascar. African Journal of Herpetology 50(1): 9-18.
						Astrochelys	yniphora		Testudinidae					415.8	375				445	440				Gibbons & Lovich, 1990	Ceballos, C.P., D.C. Adams, J.B. Iverson, and N. Valenzuela. 2013. Phylogenetic Patterns of Sexual Size Dimorphism in Turtles and Their Implications for Rensch's Rule. Evolutionary Biology 40: 194-208.
						Astrochelys	yniphora		Testudinidae			32M, F40		486	426									Pedrono and Markwell 2001	Halamkova, L., T.A. Langen, and J.A. Schulte II. 2012. Patterns of Sexual Size Dimorphism in Chelonia. Biological Journal of the Linnean Society 108(2): 396-419.
	yes					Batagur	baska	Northern river terrapin	Geoemydidae	8000	16500	3M, 2F	Sundarbans mangrove forest, India	395	500								Moll, E.O., K. Platt, S.G. Platt, P. Praschag, and P.P. van Dijk. 2009. Batagur baska (Gray 1830)- Northern River Terrapin. Chelonian Research Monographs No. 5: 37.1-37.10.
	yes					Batagur	dhongoka	3-striped roof turtle	Geoemydidae	850	8250		Nepal										Schleich, H.H., W. Kastle (eds). 2002. Amphibians and reptiles of Nepal. Gantner Verlag K.G.
						Batagur	kachuga	red-crowned river turtle	Geoemydidae	2800	18800		Nepal										Schleich, H.H., W. Kastle (eds). 2002. Amphibians and reptiles of Nepal. Gantner Verlag K.G.
	yes					Batagur	kachuga	red-crowned roof-turtle	Geoemydidae	3450	17250		India										Whitaker, N. 2009. Captive breeding of the critically endangered red-crowned roof turtle Batagur kachuga (Gray 1831) at the Madras Crocodile Bank Trust. Pp 143-148 in Vasudevan, K. (ed), Freshwater turtles and tortoises of India. ENVIS Bulletin: Wildlife and Protected Areas, Vol. 12(1). Wildlife Institute of India, Dehradun, India.
yes						Batagur	baska		Geoemydidae					438	488				500	600				Gibbons & Lovich, 1990; Das, 1991	Ceballos, C.P., D.C. Adams, J.B. Iverson, and N. Valenzuela. 2013. Phylogenetic Patterns of Sexual Size Dimorphism in Turtles and Their Implications for Rensch's Rule. Evolutionary Biology 40: 194-208.
						Batagur	baska		Geoemydidae			84M, F66		502	571									Moll 1980	Halamkova, L., T.A. Langen, and J.A. Schulte II. 2012. Patterns of Sexual Size Dimorphism in Chelonia. Biological Journal of the Linnean Society 108(2): 396-419.
yes						Batagur	borneoensis		Geoemydidae					340	460				0					Gibbons & Lovich, 1990	Ceballos, C.P., D.C. Adams, J.B. Iverson, and N. Valenzuela. 2013. Phylogenetic Patterns of Sexual Size Dimorphism in Turtles and Their Implications for Rensch's Rule. Evolutionary Biology 40: 194-208.
						Batagur	borneoensis		Geoemydidae			?M, F?		400	600									Bonin et al. 2006	Halamkova, L., T.A. Langen, and J.A. Schulte II. 2012. Patterns of Sexual Size Dimorphism in Chelonia. Biological Journal of the Linnean Society 108(2): 396-419.
yes						Batagur	dhongoka		Geoemydidae					190	440				255	480				Gibbons & Lovich, 1990; Das, 1991	Ceballos, C.P., D.C. Adams, J.B. Iverson, and N. Valenzuela. 2013. Phylogenetic Patterns of Sexual Size Dimorphism in Turtles and Their Implications for Rensch's Rule. Evolutionary Biology 40: 194-208.
						Batagur	dhongoka		Geoemydidae			?M, F?		260	460									Shrestha 1997	Halamkova, L., T.A. Langen, and J.A. Schulte II. 2012. Patterns of Sexual Size Dimorphism in Chelonia. Biological Journal of the Linnean Society 108(2): 396-419.
						Batagur	kachuga		Geoemydidae					270	500									Gibbons & Lovich, 1990	Ceballos, C.P., D.C. Adams, J.B. Iverson, and N. Valenzuela. 2013. Phylogenetic Patterns of Sexual Size Dimorphism in Turtles and Their Implications for Rensch's Rule. Evolutionary Biology 40: 194-208.
yes						Batagur	kachuga		Geoemydidae			?M, F?		290	560									Shrestha 1997	Halamkova, L., T.A. Langen, and J.A. Schulte II. 2012. Patterns of Sexual Size Dimorphism in Chelonia. Biological Journal of the Linnean Society 108(2): 396-419.
yes						Batagur	trivittata		Geoemydidae			?M, F?		460	580									Ernst and Barbour 1989	Halamkova, L., T.A. Langen, and J.A. Schulte II. 2012. Patterns of Sexual Size Dimorphism in Chelonia. Biological Journal of the Linnean Society 108(2): 396-419.
yes	yes					Caretta	caretta	loggerhead seaturtle	Cheloniidae	68000	74000	3M, 7F	KwaZulu-Natal province, South Africa	815	792	74600	93200	93200	905	871	905		Hughes, G.R. 1974. The Sea Turtles of South-east Africa. I. Status, Morphology and Distributions. Oceanographic Research Institute Investigational Report No. 36. Durban, S. Africa.
						Caretta	caretta		Cheloniidae			39M, F423		995	1090									Marquez 1990	Halamkova, L., T.A. Langen, and J.A. Schulte II. 2012. Patterns of Sexual Size Dimorphism in Chelonia. Biological Journal of the Linnean Society 108(2): 396-419.
						Caretta	caretta		Cheloniidae					928.8	927.5				1041	964				Dodd, 1988; Gibbons & Lovich, 1990; Van Buskirk & Crowder, 1994; Ernst et al., 2007	Ceballos, C.P., D.C. Adams, J.B. Iverson, and N. Valenzuela. 2013. Phylogenetic Patterns of Sexual Size Dimorphism in Turtles and Their Implications for Rensch's Rule. Evolutionary Biology 40: 194-208.
yes	yes	yes				Carettochelys	insculpta	pig-nosed turtle	Carettochelyidae			32	Kakadu National Park, Northern Australia, Australia			9500	16000	16000	454	523	523		Georges, A., and R. Kennett. 1989. Dry-season Distribution and Ecology of Carettochelys insculpta (Chelonia: Carettochelydidae) in Kakadu National Park, Northern Australia. Australian Wildlife Research 16(3): 323-335.
						Carettochelys	insculpta	pig-nosed turtle	Carettochelyidae			1M, 12F	Krikori drainage basin, Papua New Guinea	344	477								Georges, A., E. Alacs, M. Pauza, F. Kinginapi, A. Ona, and C. Eisemberg. 2008. Freshwater Turtles of the Kikori Drainage, Papua New Guinea, With Special Reference to the Pig-nosed Turtle, Carettochelys insculpta. Wildlife Research 35(7): 700-711.
						Carettochelys	insculpta		Carettochelyidae					302	371				413	451				(Georges et al. 2006)	Ceballos, C.P., D.C. Adams, J.B. Iverson, and N. Valenzuela. 2013. Phylogenetic Patterns of Sexual Size Dimorphism in Turtles and Their Implications for Rensch's Rule. Evolutionary Biology 40: 194-208.
						Carettochelys	insculpta		Carettochelyidae			13M, F11		454	523									Georges and Kennett 1989	Halamkova, L., T.A. Langen, and J.A. Schulte II. 2012. Patterns of Sexual Size Dimorphism in Chelonia. Biological Journal of the Linnean Society 108(2): 396-419.
yes						Chelodina	burrungandjii		Chelidae					199.4	249.1				221	267				(Thomson et al. 2000; Gosnell et al. 2009)	Ceballos, C.P., D.C. Adams, J.B. Iverson, and N. Valenzuela. 2013. Phylogenetic Patterns of Sexual Size Dimorphism in Turtles and Their Implications for Rensch's Rule. Evolutionary Biology 40: 194-208.
						Chelodina	burrungandjii		Chelidae			11M, F17		220	271									Thomson et al. 2000	Halamkova, L., T.A. Langen, and J.A. Schulte II. 2012. Patterns of Sexual Size Dimorphism in Chelonia. Biological Journal of the Linnean Society 108(2): 396-419.
	yes	yes				Chelodina	expansa	giant snake-necked turtle	Chelidae				eastern Australia			4000	6000	6000		500	500		Bower, D.S., and K.M. Hodges. 2014. Chelodina expansa Gray 1857 - Broad-shelled Turtle, Giant Snake-necked Turtle. Chelonian Research Monographs 5: 71.1-71.8.
yes						Chelodina	expansa		Chelidae			?M, F?		328	382									Cann and Legler 1994	Halamkova, L., T.A. Langen, and J.A. Schulte II. 2012. Patterns of Sexual Size Dimorphism in Chelonia. Biological Journal of the Linnean Society 108(2): 396-419.
						Chelodina	longicollis	eastern long-necked turtle	Chelidae	473	721	3M, 6F	Jervis Bay National Park, New South Wales, Australia	172	200	590	795	795	185	219	219		Graham, T., A. Georges, and N. McElhinney. 1996. Terrestrial Orientation by the Eastern Long-necked Turtle, Chelodina longicollis, from Australia. Journal of Herpetology 30(4): 467-477.
	yes					Chelodina	longicollis	common snake-necked turtle	Chelidae	531.5	757	39M, 21F	Booderee National Park, Jervis Bay Territory, Australia	178.2	194.95	653	1004	1004	193.5	218.9	218.9	note: mass is midpoint of a range	Roe, J.H., and A. Georges. 2008. Maintenance of Variable Responses for Coping with Wetland Drying in Freshwater Turtles. Ecology 89(2): 485-494.
yes						Chelodina	longicollis		Chelidae			?M, F?		212	265									Cann and Legler 1994	Halamkova, L., T.A. Langen, and J.A. Schulte II. 2012. Patterns of Sexual Size Dimorphism in Chelonia. Biological Journal of the Linnean Society 108(2): 396-419.
yes						Chelodina	oblonga	Northern snake-necked turtle	Chelidae	1158.2	702	38M, 35F	Papua Province, New Guinea Island, Indonesia	198	170				268	287	287	note: was C. rugosa, recently synonymized a bunch of species, uncertain taxonomy	Lyons, J.A., D.J.D. Natusch, and C.R. Shepherd. 2013. The Harvest of Freshwater Turtles (Chelidae) from Papua, Indonesia, for the International Pet Trade. Oryx 47(2): 298-302.
	yes	yes				Chelodina	oblonga	Northern snake-necked turtle	Chelidae				Darwin, Northern Territory, Australia			3300	4000	4000	265	310	310		Kennett, R., D.A. Fordham, E. Alacs, B. Corey, and A. Georges. 2014. Chelodina oblonga Gray 1841 - Northern Snake-necked Turtle. Chelonian Research Monographs 5: 77.1-77.13.
						Chelodina	oblonga		Chelidae			24M, F47		257	304									Thomson et al. 2000, Cann 1998	Halamkova, L., T.A. Langen, and J.A. Schulte II. 2012. Patterns of Sexual Size Dimorphism in Chelonia. Biological Journal of the Linnean Society 108(2): 396-419.
	yes					Chelodina	parkeri	Parker's snake-necked turtle	Chelidae	923.2	1307.9	20M, 20F	Papua Province, New Guinea Island, Indonesia	205	228				225	250	250		Lyons, J.A., D.J.D. Natusch, and C.R. Shepherd. 2013. The Harvest of Freshwater Turtles (Chelidae) from Papua, Indonesia, for the International Pet Trade. Oryx 47(2): 298-302.
	yes					Chelodina	reimanni	Reimann's long-necked turtle	Chelidae	961	652.5	2M, 13F	Papua Province, New Guinea Island, Indonesia	207	180				209	220	220		Lyons, J.A., D.J.D. Natusch, and C.R. Shepherd. 2013. The Harvest of Freshwater Turtles (Chelidae) from Papua, Indonesia, for the International Pet Trade. Oryx 47(2): 298-302.
yes						Chelodina	reimanni		Chelidae			?M, F?		155	206									Ernst et al. 2006a	Halamkova, L., T.A. Langen, and J.A. Schulte II. 2012. Patterns of Sexual Size Dimorphism in Chelonia. Biological Journal of the Linnean Society 108(2): 396-419.
yes						Chelodina	canni		Chelidae					161	221				169	240				(W.P. McCord and Thomson 2002) (Gosnell et al. 2009)	Ceballos, C.P., D.C. Adams, J.B. Iverson, and N. Valenzuela. 2013. Phylogenetic Patterns of Sexual Size Dimorphism in Turtles and Their Implications for Rensch's Rule. Evolutionary Biology 40: 194-208.
						Chelodina	longicollis		Chelidae					172	200				185	219				(Graham et al. 1996)	Ceballos, C.P., D.C. Adams, J.B. Iverson, and N. Valenzuela. 2013. Phylogenetic Patterns of Sexual Size Dimorphism in Turtles and Their Implications for Rensch's Rule. Evolutionary Biology 40: 194-208.
yes						Chelodina	mccordi		Chelidae					179.5	189.5				200	233				(Kuchling et al. 2007)	Ceballos, C.P., D.C. Adams, J.B. Iverson, and N. Valenzuela. 2013. Phylogenetic Patterns of Sexual Size Dimorphism in Turtles and Their Implications for Rensch's Rule. Evolutionary Biology 40: 194-208.
						Chelodina	oblonga		Chelidae					228	255.9				261	266.8				(Kennett 1999; Georges et al. 2006)	Ceballos, C.P., D.C. Adams, J.B. Iverson, and N. Valenzuela. 2013. Phylogenetic Patterns of Sexual Size Dimorphism in Turtles and Their Implications for Rensch's Rule. Evolutionary Biology 40: 194-208.
yes						Chelodina	parkeri		Chelidae					254	289				274	353				(Georges et al. 2006)	Ceballos, C.P., D.C. Adams, J.B. Iverson, and N. Valenzuela. 2013. Phylogenetic Patterns of Sexual Size Dimorphism in Turtles and Their Implications for Rensch's Rule. Evolutionary Biology 40: 194-208.
yes			yes			Chelodina	pritchardi		Chelidae										186	228				(Rhodin 1994)	Ceballos, C.P., D.C. Adams, J.B. Iverson, and N. Valenzuela. 2013. Phylogenetic Patterns of Sexual Size Dimorphism in Turtles and Their Implications for Rensch's Rule. Evolutionary Biology 40: 194-208.
	yes					Chelonia	mydas	northeastern Pacific green turtle	Cheloniidae	57728.6	70055.6	14M, 36F	Gulf of California, Mexico	792.84	843.32	76000	124000	124000	901.7	977.9	977.9	note: I used turtles at 30 inch CL or higher as adults, generally mature at 27-31 in	Caldwell, D.K. 1962. Carapace length-body weight relationship and size and sex ratio of the northeastern Pacific green sea turtle, Chelonia mydas carrinegra. Los Angeles Co. Mus. Contri. Sci. 62:1-10.
						Chelonia	mydas	green seaturtle	Cheloniidae	147000	163440	?M, 59F	Indian Ocean, females from Europa and Tromelin Islands, males from St. Brandon Island	1000	1053.1		208800			1280			Hughes, G.R. 1974. The Sea Turtles of South-east Africa. I. Status, Morphology and Distributions. Oceanographic Research Institute Investigational Report No. 36. Durban, S. Africa.
						Chelonia	mydas		Cheloniidae			367M, F1942		1140	1240									Limpus 1993	Halamkova, L., T.A. Langen, and J.A. Schulte II. 2012. Patterns of Sexual Size Dimorphism in Chelonia. Biological Journal of the Linnean Society 108(2): 396-419.
						Chelonia	mydas ssp agassizi		Cheloniidae			49M, F171		990	1070									Marquez 1990	Halamkova, L., T.A. Langen, and J.A. Schulte II. 2012. Patterns of Sexual Size Dimorphism in Chelonia. Biological Journal of the Linnean Society 108(2): 396-419.
yes						Chelonia	mydas		Cheloniidae					887.8	962.8									Gibbons & Lovich, 1990; Ernst et al., 2007	Ceballos, C.P., D.C. Adams, J.B. Iverson, and N. Valenzuela. 2013. Phylogenetic Patterns of Sexual Size Dimorphism in Turtles and Their Implications for Rensch's Rule. Evolutionary Biology 40: 194-208.
						Chelonoidis	carbonaria		Testudinidae					319.5	297									Pritchard & Trebbau, 1984; Moskovits, 1988	Ceballos, C.P., D.C. Adams, J.B. Iverson, and N. Valenzuela. 2013. Phylogenetic Patterns of Sexual Size Dimorphism in Turtles and Their Implications for Rensch's Rule. Evolutionary Biology 40: 194-208.
yes						Chelonoidis	carbonaria		Testudinidae			63M, F75		405	395									Moskovits 1988	Halamkova, L., T.A. Langen, and J.A. Schulte II. 2012. Patterns of Sexual Size Dimorphism in Chelonia. Biological Journal of the Linnean Society 108(2): 396-419.
	yes					Chelonoidis	carbonarius	red-footed tortoise	Testudinidae	5780	6087.5	6M, 8F	Kaa-Iya National Park, Santa Cruz department, Bolivia			7000	9000	9000					Montano F., R.R., E. Cuellar, L.A. Fitzgerald, F. Soria, F. Mendoza, R. Pena, T. Dosapey, S.L. Deem, and A.J. Noss. 2013. Ranging Patterns by the Red-footed Tortoise - Geochelone carbonaria (Testudines: Testudinidae) - in the Bolivian Chaco. Ecologia en Bolivia 48(1): 17-30.
yes						Chelonoidis	chilensis		Testudinidae			~ 34M, F~ 34		239	275									Waller and Micucci 1997	Halamkova, L., T.A. Langen, and J.A. Schulte II. 2012. Patterns of Sexual Size Dimorphism in Chelonia. Biological Journal of the Linnean Society 108(2): 396-419.
	yes					Chelonoidis	denticulata		Testudinidae	3723	3675	< 10	Cusco Amazonico, Peru										Duellman, W.E. 2005. Cusco Amazonico: the lives of amphibians and reptiles in an amazonian rainforest. Comstock Publishing Associates, Cornell University Press.
						Chelonoidis	denticulata	yellow-footed tortoise	Testudinidae	9000	8900	1M, 4F	Mamiraua Sustainable Development Reserve, Amazonas state, Brazil	444	423		10000	10000	503	465	503	note: 9&9 samples for CL	Fachin-Teran, A., R.C. Vogt, and J.B. Thorbjarnarson. 2004. Patterns of Use and Hunting of Turtles in the Mamiraua Sustainable Development Reserve, Amazonas, Brazil. In: Kirsten M. Silvius, Richard E. Bodmer and Jose M.V. Fragoso (eds.). People in Nature: Wildlife Conservation in South and Central America. Pp. 362-377. Columbia University Press. ISBN: 0-231-12782-0.
						Chelonoidis	denticulata		Testudinidae					386.3	349				640	520				Pritchard & Trebbau, 1984; Moskovits, 1988; Stevenson et al., 2007	Ceballos, C.P., D.C. Adams, J.B. Iverson, and N. Valenzuela. 2013. Phylogenetic Patterns of Sexual Size Dimorphism in Turtles and Their Implications for Rensch's Rule. Evolutionary Biology 40: 194-208.
yes						Chelonoidis	denticulata		Testudinidae			15M, F15		442	400									Pritchard and Trebbau 1984	Halamkova, L., T.A. Langen, and J.A. Schulte II. 2012. Patterns of Sexual Size Dimorphism in Chelonia. Biological Journal of the Linnean Society 108(2): 396-419.
yes						Chelonoidis	nigra		Testudinidae			19M, F40		1092	793									Vandenburgh 1914	Halamkova, L., T.A. Langen, and J.A. Schulte II. 2012. Patterns of Sexual Size Dimorphism in Chelonia. Biological Journal of the Linnean Society 108(2): 396-419.
						Chelonoidis	spp. "domed morphotype"	Galapagos tortoise	Testudinidae				Galapagos Islands, Ecuador			320000	100000		1700	1200		note: maximum masses, represents multiple subspecies/species of Chelonoidis	Marquez, C., D. Wiedenfeld, H. Snell, T. Fritts, C. MacFarland, W. Tapia, and S. Naranjo. 2004. Population Status of Giant Land Tortoises (Geochelone spp., Chelonya: Testudinae) From the Galapagos Islands. Ecologia Aplicada 3(1,2): 98-111.
						Chelonoidis	spp. "saddle morphotype"	Galapagos tortoise	Testudinidae				Galapagos Islands, Ecuador			85000	40000		1000	700		note: maximum masses, represents multiple subspecies/species of Chelonoidis, male max varies by island	Marquez, C., D. Wiedenfeld, H. Snell, T. Fritts, C. MacFarland, W. Tapia, and S. Naranjo. 2004. Population Status of Giant Land Tortoises (Geochelone spp., Chelonya: Testudinae) From the Galapagos Islands. Ecologia Aplicada 3(1,2): 98-111.
						Chelus	fimbriatus	Matamata turtle	Chelidae	8600	11700		Amazonia										Sanchez-Villagra, M.R., P.C.H. Pritchard, A. Paolillo, and O.J. Linares. 1995. Geographic variation in the matamata turtle, Chelus fimbriatus, with observations on its shell morphology and morphometry. Chelonian Conservation and Biology 1:293-300.
				yes		Chelus	fimbriatus	Matamata turtle	Chelidae	3460	4470	2M, 1F		280	310	3560		4470	285			note: captive raised weights	Holmstrom, W.F. Jr. 1978. Preliminary Observations on Prey Herding in the Matamata Turtle, Chelus fimbriatus (Reptilia, Testudines, Chelidae). Journal of Herpetology 12(4): 573-574.
	yes					Chelus	fimbriatus	Mata mata	Chelidae	3300	13000	1M, 1F	Mamiraua Sustainable Development Reserve, Amazonas state, Brazil	292	417.5					430	430		Fachin-Teran, A., R.C. Vogt, and J.B. Thorbjarnarson. 2004. Patterns of Use and Hunting of Turtles in the Mamiraua Sustainable Development Reserve, Amazonas, Brazil. In: Kirsten M. Silvius, Richard E. Bodmer and Jose M.V. Fragoso (eds.). People in Nature: Wildlife Conservation in South and Central America. Pp. 362-377. Columbia University Press. ISBN: 0-231-12782-0.
						Chelus	fimbriatus		Chelidae					280	390.7									(Holmstrom 1978; Sanchez-Villagra et al. 1995)	Ceballos, C.P., D.C. Adams, J.B. Iverson, and N. Valenzuela. 2013. Phylogenetic Patterns of Sexual Size Dimorphism in Turtles and Their Implications for Rensch's Rule. Evolutionary Biology 40: 194-208.
yes						Chelus	fimbriatus		Chelidae			26M, F19		396	450									Pritchard 2008	Halamkova, L., T.A. Langen, and J.A. Schulte II. 2012. Patterns of Sexual Size Dimorphism in Chelonia. Biological Journal of the Linnean Society 108(2): 396-419.
						Chelydra	serpentina	snapping turtle	Chelydridae	5700	4130	< 50	East Texas										Brian Fontenot, unpublished data
						Chelydra	serpentina	common snapping turtle	Chelydridae	8127	5371	12	Hays Co., Texas										Janie Nelan, unpublished data
						Chelydra	serpentina	common snapping turtle	Chelydridae	4870.5	4830.5	15M, 6F	Savannah River Plant and Capers Island, South Carolina										Congdon, J.D., J.L. Greene, and J.W. Gibbons. 1986. Biomass of Freshwater Turtles: A Geographic Comparison. American Midland Naturalist 115(1): 165-173.
	yes					Chelydra	serpentina	common snapping turtle	Chelydridae	4158.7	3160	97M, 80F	E. S. George Reserve, Livingston County, Michigan	253.4	238.3								Congdon, J.D., J.L. Greene, and J.W. Gibbons. 1986. Biomass of Freshwater Turtles: A Geographic Comparison. American Midland Naturalist 115(1): 165-173.
						Chelydra	serpentina	snapping turtle	Chelydridae	11460	7610	46M, 51F	Santa Fe River drainage, northern Florida	359.8	324.7	20000	11750	20000	439	380	439		Johnston, G.R., E. Suarez, J.C. Mitchell, G.A. Shemitz, P.L. Butt, and M. Kaunert. 2012. Population ecology of the snapping turtle (Chelydra serpentina osceola) in a northern Florida river. Bulletin of the Florida Museum of Natural History 51(4): 243-256.
yes						Chelydra	acutirostris		Chelydridae					287.2	257.2				410	312				Medem, 1962a; Medem 1962b; Dahl & Medem, 1964; Medem, 1977	Ceballos, C.P., D.C. Adams, J.B. Iverson, and N. Valenzuela. 2013. Phylogenetic Patterns of Sexual Size Dimorphism in Turtles and Their Implications for Rensch's Rule. Evolutionary Biology 40: 194-208.
						Chelydra	serpentina		Chelydridae					279.4	259.6				494	366				Gibbons & Lovich, 1990; Conant & Collins, 1998; Aresco & Gunzburger, 2007; Ernst & Lovich, 2009	Ceballos, C.P., D.C. Adams, J.B. Iverson, and N. Valenzuela. 2013. Phylogenetic Patterns of Sexual Size Dimorphism in Turtles and Their Implications for Rensch's Rule. Evolutionary Biology 40: 194-208.
yes						Chelydra	serpentina		Chelydridae			37M, F291		432	384									Hammer 1969	Halamkova, L., T.A. Langen, and J.A. Schulte II. 2012. Patterns of Sexual Size Dimorphism in Chelonia. Biological Journal of the Linnean Society 108(2): 396-419.
	yes					Chersina	angulata	angulate tortoise	Testudinidae	1022	879	5M, 16F	West Coast National Park, Western Cape Province, South Africa	190	170	1216	1060	1216	202	185	202		Hofmeyr, M. 2004. Egg Production in Chersina angulata: An Unusual Pattern in a Mediterranean Climate. Journal of Herpetology 38(2):172-179.
						Chersina	angulata	angulate tortoise	Testudinidae	906.6	814.6	101M, 81F	Dassen Island, South Africa	181.9	161.3	1290	1080	1290	217	205	217	SCL is from same population 11 years later, when average size of turtles seems to have increased	van Heezik, Y.M., J. Cooper, and P.J. Seddon. 1994. Population Characteristics and Morphometrics of Angulate Tortoises on Dassen Island, South Africa. Journal of Herpetology 28(4): 447-453.
yes						Chersina	angulata	angulate tortoise	Testudinidae	916	813		southwestern Cape, South Africa	187	168	3939			351			note: maximums from Dassen Island, it's significantly larger there	Hofmeyr, M.D. 2009. Chersina angulata (Schweigger 1812) - Angulate Tortoise, South African Bowsprit Tortoise. Chelonian Research Monograph 5: 30.1-30.6.
						Chersina	angulata		Testudinidae					192.4	166.6				272	216				Gibbons & Lovich, 1990; Boycott & Bourquin, 2000; Mann et al., 2006; Bonin et al., 2006	Ceballos, C.P., D.C. Adams, J.B. Iverson, and N. Valenzuela. 2013. Phylogenetic Patterns of Sexual Size Dimorphism in Turtles and Their Implications for Rensch's Rule. Evolutionary Biology 40: 194-208.
						Chersina	angulata		Testudinidae			232M, F198		217	205									Van Heezik et al. 1994	Halamkova, L., T.A. Langen, and J.A. Schulte II. 2012. Patterns of Sexual Size Dimorphism in Chelonia. Biological Journal of the Linnean Society 108(2): 396-419.
	yes					Chitra	chitra	Asian softshell turtle	Trionychidae	88000	111000		Thailand										Pritchard, P.C.H. 2012. Rafetus: the curve of extinction. Living Art Publishing, Ada, Oklahoma
yes						Chitra	chitra		Trionychidae					865	912.5				970	985				Kitimasak et al., 2003	Ceballos, C.P., D.C. Adams, J.B. Iverson, and N. Valenzuela. 2013. Phylogenetic Patterns of Sexual Size Dimorphism in Turtles and Their Implications for Rensch's Rule. Evolutionary Biology 40: 194-208.
						Chitra	indica	narrow-headed softshell turtle	Trionychidae	17300	30200	~20	Bangladesh	558.3	644.4	25600	57000	57000	615	795	795	note: only roughly corresponds to adults, may have excluded small adults	Das, I., and S. Singh. 2009. Chitra indica (Gray 1830) - Narrow-headed Softshell Turtle. Chelonian Research Monographs 5: 27.1-27.7.
	yes					Chitra	indica	narrow-headed softshell turtle	Trionychidae	15000	18000		Orang National Park, Assam state, India	534	635				555	710	710	CL are midpoint of range	Baruah, C., P. Chetia, S.K. Bhuyan, and D.K. Sharma. 2012. Diversity of Freshwater Turtles and Their Possible Conservation in and Around the Orang National Park, Assam India. Tigerpaper 39(1): 24-30.
						Chitra	indica		Trionychidae					546.3	589.7				590	776				Hossain & Sarker, 1995b	Ceballos, C.P., D.C. Adams, J.B. Iverson, and N. Valenzuela. 2013. Phylogenetic Patterns of Sexual Size Dimorphism in Turtles and Their Implications for Rensch's Rule. Evolutionary Biology 40: 194-208.
yes						Chitra	indica		Trionychidae			21M, F21		615	795									Rashid and Swingland 1997	Halamkova, L., T.A. Langen, and J.A. Schulte II. 2012. Patterns of Sexual Size Dimorphism in Chelonia. Biological Journal of the Linnean Society 108(2): 396-419.
						Chrysemys	picta	painted turtle	Emydidae	176.9	326.7	770M, 249F	E. S. George Reserve, Livingston County, Michigan	109.7	134.2								Congdon, J.D., J.L. Greene, and J.W. Gibbons. 1986. Biomass of Freshwater Turtles: A Geographic Comparison. American Midland Naturalist 115(1): 165-173.
						Chrysemys	picta	painted turtle	Emydidae	233.41	398.33	17M, 18F	Davidson, North Carolina	127.2	147.2								Grayson, K.L., and M.E. Dorcas. 2004. Seasonal Temperature Variation in the Painted Turtle (Chrysemys picta). Herpetologica 60(3): 325-336.
						Chrysemys	picta	Eastern painted turtle	Emydidae	292.5	501.5	62M, 122F	Arcadia National Park, Maine										Rhodin, A.G.J., & G.H. Mittelhauser. 1994. Maximum size and clutch records for eastern painted turtles, Chrysemys picta picta, from mid-coastal Maine. Chelonian Conservation and Biology 1:148-150.
						Chrysemys	picta	painted turtle	Emydidae	259	482	68	Spring Creek, Benkelman, Dundy County, Nebraska	123	147	540	740	740	161	175	175		Iverson, J.B. 1982. Ontogenetic Changes in Relative Skeletal Mass in the Painted Turtle Chrysemys picta. Journal of Herpetology 16(4): 414-417.
yes						Chrysemys	picta		Emydidae			270M, F209		165	185									Ream and Ream 1966	Halamkova, L., T.A. Langen, and J.A. Schulte II. 2012. Patterns of Sexual Size Dimorphism in Chelonia. Biological Journal of the Linnean Society 108(2): 396-419.
	yes					Chrysemys	picta ssp. marginata	Midland Painted Turtles	Emydidae	286.4	422.3	6M, 12F	Miller's Marsh, Beaver Island, Charlevoix County, Michigan	135.8	152.5								Rowe, J. 2003. Activity and Movements of Midland Painted Turtles (Chrysemys picta marginata) Living in a Small Marsh System on Beaver Island, Michigan. Journal of Herpetology 37(2):342-353.
						Chrysemys	picta ssp picta	painted turtle	Emydidae	139.15	302.5	187M, 89F	near Dix Hill, Suffolk County, Long Island, NY			302	390	390	136	150	150	Data is from males after 3rd year and females after 5th year, when sexual maturity is reached for each	Zweifel, R.G. 1989. Long-term ecological studies on a population of painted turtles Chrysemys picta on Long Island, New York. Am. Mus. Novit. 2952:1-55.
						Chrysemys	picta ssp. marginata	midland painted turtles	Emydidae	286.4	422.3	6M, 12F	Miller's Marsh, Charlevoix County, Beaver Island, Michigan	135.8	152.5								Rowe, J.W. 2003. Activity and Movements of Midland Painted Turtles (Chrysemys picta marginata) Living in a Small Marsh System on Beaver Island, Michigan. Journal of Herpetology 37(2): 342-353.
						Chrysemys	picta ssp. marginata	midland painted turtles	Emydidae	291	418.7	7M, 11F	Miller's Marsh, Beaver Island, Michigan	139.1	151.9	345	525		146	157			Rowe, J.W., and S.F. Dalgarn. 2010. Home Range Size and Daily Movements of Midland Painted turtles (Chrysemys picta marginata) in Relation to Body Size, Sex, and Weather Patterns. Herpetological Conservation and Biology 5(3): 461-473.
						Chrysemys	picta		Emydidae					127.8	161				191	201.3				Ernst, 1971; Ewert & Nelson 1991; Lefevre & Brooks, 1995; Rowe, 1997; Stephens & Wiens, 2009	Ceballos, C.P., D.C. Adams, J.B. Iverson, and N. Valenzuela. 2013. Phylogenetic Patterns of Sexual Size Dimorphism in Turtles and Their Implications for Rensch's Rule. Evolutionary Biology 40: 194-208.
						Claudius	angustatus		Kinosternidae										165	150				Iverson & Berry, 1980	Ceballos, C.P., D.C. Adams, J.B. Iverson, and N. Valenzuela. 2013. Phylogenetic Patterns of Sexual Size Dimorphism in Turtles and Their Implications for Rensch's Rule. Evolutionary Biology 40: 194-208.
						Claudius	angustatus		Kinosternidae			118M, F132		147	141									Flores-Villela and Zug 1995	Halamkova, L., T.A. Langen, and J.A. Schulte II. 2012. Patterns of Sexual Size Dimorphism in Chelonia. Biological Journal of the Linnean Society 108(2): 396-419.
						Clemmys	guttata	spotted turtle	Emydidae	158.99	165.39	17M, 14F	White Oak Bird Sanctuary, Manheim, Lancaster County, Pennsylvania			196.7	199.1	199.1				catheterized to remove urine before weighing	Ernst, C.H. 1975. Growth of the Spotted Turtle, Clemmys guttata. Journal of Herpetology 9(3): 313-318.
						Clemmys	guttata	spotted turtle	Emydidae	168	190	17M, 21F	Francis Beidler Forest, South Carolina	105.2	103.8								Rowe, J.W. and J.R. Gradel. 2013. Body size and sex ratio in a population of spotted turtles (Clemmys guttata) in southwestern Michigan. Herpetological Review 44:49-53.
yes						Clemmys	guttata	spotted turtle	Emydidae	219.8	212.2	6M, 23F	Georgian Bay island, Ontario	117.9	108.9								Rowe, J.W. and J.R. Gradel. 2013. Body size and sex ratio in a population of spotted turtles (Clemmys guttata) in southwestern Michigan. Herpetological Review 44:49-53.
	yes					Clemmys	guttata	spotted turtle	Emydidae	102.3	105.9	28M, 47F	southwestern Michigan	87.5	88.2	150	200	200	105	114	114		Rowe, J.W. and J.R. Gradel. 2013. Body size and sex ratio in a population of spotted turtles (Clemmys guttata) in southwestern Michigan. Herpetological Review 44:49-53.
						Clemmys	guttata		Emydidae			15M, F25		123	126									Graham 1995	Halamkova, L., T.A. Langen, and J.A. Schulte II. 2012. Patterns of Sexual Size Dimorphism in Chelonia. Biological Journal of the Linnean Society 108(2): 396-419.
						Clemmys	guttata		Emydidae					106.1	106.5				118.5	120.6				Gibbons & Lovich, 1990; Haxton, 1998; Litzgus & Brooks, 1998; Seburn, 2003; Litzgus & Mousseau, 2004; Stephens & Wiens, 2009	Ceballos, C.P., D.C. Adams, J.B. Iverson, and N. Valenzuela. 2013. Phylogenetic Patterns of Sexual Size Dimorphism in Turtles and Their Implications for Rensch's Rule. Evolutionary Biology 40: 194-208.
						Kinosternon	acuta		Kinosternidae										105	120				Iverson, 1981; Bonin et al., 2006	Ceballos, C.P., D.C. Adams, J.B. Iverson, and N. Valenzuela. 2013. Phylogenetic Patterns of Sexual Size Dimorphism in Turtles and Their Implications for Rensch's Rule. Evolutionary Biology 40: 194-208.
yes						Kinosternon	acuta		Kinosternidae			25M, F27		106	116									Iverson 1991	Halamkova, L., T.A. Langen, and J.A. Schulte II. 2012. Patterns of Sexual Size Dimorphism in Chelonia. Biological Journal of the Linnean Society 108(2): 396-419.
						Kinosternon	angustipons		Kinosternidae										115	120				Iverson, 1981; Bonin et al., 2006	Ceballos, C.P., D.C. Adams, J.B. Iverson, and N. Valenzuela. 2013. Phylogenetic Patterns of Sexual Size Dimorphism in Turtles and Their Implications for Rensch's Rule. Evolutionary Biology 40: 194-208.
yes						Kinosternon	angustipons		Kinosternidae			?M, F?		115	120									Ernst and Barbour 1989	Halamkova, L., T.A. Langen, and J.A. Schulte II. 2012. Patterns of Sexual Size Dimorphism in Chelonia. Biological Journal of the Linnean Society 108(2): 396-419.
yes						Kinosternon	creaseri		Kinosternidae			15M, F11		125	121									Iverson 1991	Halamkova, L., T.A. Langen, and J.A. Schulte II. 2012. Patterns of Sexual Size Dimorphism in Chelonia. Biological Journal of the Linnean Society 108(2): 396-419.
	yes	yes				Kinosternon	dunni	Dunn's mud turtle	Kinosternidae				Choco Department, Columbia			800	595	800	180	166	180		Iverson, J.B., J.L. Carr, O.V. Castano-Mora, C.A. Galvis-Rizo, L.E. Renteria-Moreno, and G. Forero-Medina. 2012. Kinosternon dunni Schmidt 1947 - Dunn's Mud Turtle, Cabeza de Trozo. Chelonian Research Monographs 5: 67.1-67.5.
yes			yes			Kinosternon	dunni		Kinosternidae										175	150				Iverson, 1981; Bonin et al., 2006	Ceballos, C.P., D.C. Adams, J.B. Iverson, and N. Valenzuela. 2013. Phylogenetic Patterns of Sexual Size Dimorphism in Turtles and Their Implications for Rensch's Rule. Evolutionary Biology 40: 194-208.
						Kinosternon	dunni		Kinosternidae			?M, F?		175	150									Ernst and Barbour 1989	Halamkova, L., T.A. Langen, and J.A. Schulte II. 2012. Patterns of Sexual Size Dimorphism in Chelonia. Biological Journal of the Linnean Society 108(2): 396-419.
						Kinosternon	herrerai		Kinosternidae										170	150				Berry & Iverson, 1980; Bonin et al., 2006	Ceballos, C.P., D.C. Adams, J.B. Iverson, and N. Valenzuela. 2013. Phylogenetic Patterns of Sexual Size Dimorphism in Turtles and Their Implications for Rensch's Rule. Evolutionary Biology 40: 194-208.
yes						Kinosternon	herrerai		Kinosternidae			48M, F58		166	146									Iverson 1991	Halamkova, L., T.A. Langen, and J.A. Schulte II. 2012. Patterns of Sexual Size Dimorphism in Chelonia. Biological Journal of the Linnean Society 108(2): 396-419.
						Kinosternon	leucostomum		Kinosternidae					175	153				189.5	174.5				Vogt & Guzman, 1988	Ceballos, C.P., D.C. Adams, J.B. Iverson, and N. Valenzuela. 2013. Phylogenetic Patterns of Sexual Size Dimorphism in Turtles and Their Implications for Rensch's Rule. Evolutionary Biology 40: 194-208.
						Kinosternon	leucostomum		Kinosternidae			276M, F233		204	184									Vogt and Guzman 1988	Halamkova, L., T.A. Langen, and J.A. Schulte II. 2012. Patterns of Sexual Size Dimorphism in Chelonia. Biological Journal of the Linnean Society 108(2): 396-419.
yes	yes					Kinosternon	leucostomum	white-lipped mud turtle	Kinosternidae	851	730	80M, 93F	Laguna de Zacatal, San Andres Tuxtla municipality, southeast Veracruz state, Mexico	175	153	1195	1036	1195	204	184	204		Vogt, R.C., and S.G. Guzman. 1988. Food Partitioning in a Neotropical Freshwater Turtle Community. Copeia 1988(1): 37-47.
						Kinosternon	leucostomum	white-lipped mud turtle	Kinosternidae	465	343.7	196M, 140F	Laguna Escondida, San Andres Tuxtla municipality, southeast Veracruz state, Mexico	145	136	978	801	978	180	169	180		Vogt, R.C., and S.G. Guzman. 1988. Food Partitioning in a Neotropical Freshwater Turtle Community. Copeia 1988(1): 37-47.
						Kinosternon	creaseri		Kinosternidae										125	115				Iverson, 1983; Bonin et al., 2006	Ceballos, C.P., D.C. Adams, J.B. Iverson, and N. Valenzuela. 2013. Phylogenetic Patterns of Sexual Size Dimorphism in Turtles and Their Implications for Rensch's Rule. Evolutionary Biology 40: 194-208.
						Cuora	amboinensis	Amboina box turtle	Geoemydidae	1500	2000		Orang National Park, Assam state, India	181.5	225.45				233	250	250	CL are midpoint of range	Baruah, C., P. Chetia, S.K. Bhuyan, and D.K. Sharma. 2012. Diversity of Freshwater Turtles and Their Possible Conservation in and Around the Orang National Park, Assam India. Tigerpaper 39(1): 24-30.
	yes					Cuora	amboinensis ssp kamaroma	Malayan box turtle	Geoemydidae	916.9	933.2	217M, 362F	peninsular Malaysia	181.5	173.5							note: male (MeCL =median CL) MeCL: 181.5 mm, female MeCL: 173.5 mm	Schoppe, S. 2009. Science in CITES: The Biology and Ecology of the Southeast Asian Box Turtle Cuora amboinensis and its Uses and Trade in Malaysia. Petaling Jaya, Selangor: TRAFFIC Southeast Asia, 56 pp.
yes						Cuora	amboinensis ssp kamaroma	Malayan box turtle	Geoemydidae	548.5	666.3	13M, 16F	Sarawak State, Borneo Island, Malaysia	151.9	156.4							note: male (median) MeCL: 151.9 mm, female MeCL: 156.4 mm	Schoppe, S. 2009. Science in CITES: The Biology and Ecology of the Southeast Asian Box Turtle Cuora amboinensis and its Uses and Trade in Malaysia. Petaling Jaya, Selangor: TRAFFIC Southeast Asia, 56 pp.
						Cuora	flavomarginata		Geoemydidae			40M, F89		165	175									Chen and Lue 2002	Halamkova, L., T.A. Langen, and J.A. Schulte II. 2012. Patterns of Sexual Size Dimorphism in Chelonia. Biological Journal of the Linnean Society 108(2): 396-419.
yes	yes					Cuora	flavomarginata ssp flavomarginata	yellow-margined box turtle	Geoemydidae	419.7	565.6	72M, 145F	northern Taiwan	141.1	154	676	813	813	169.5	175.5	175.5		Chen, T., and K. Lue. 1999. Population Characteristics and Egg Production of the Yellow-Margined Box Turtle, Cuora flavomarginata flavomarginata, in Northern Taiwan. Herpetologica 55(4): 487-498.
yes	yes			yes		Cuora	mccordi	McCord's box turtle	Geoemydidae	400	700.5			140.5	163.5	450	960	960	150	184	184	note: masses and CL are midpoint of range, seems to be combinations of captive populations	Zhou, T., T. Blanck, W.P. McCord, and P. Li. 2008. Tracking Cuora mccordi Ernst, 1988: The First Record of its Natural Habitat; A Re-description; With Data on Captive Populations and its Vulnerability. Hamadryad 32(1): 57-69.
yes	yes					Cuora	mouhotii	keeled box turtle	Geoemydidae	491.3	505.6	12M, 16F	China	150	158	850	800	850	182	184	184		Ji-Chao, W., G. Shi-Ping, S. Hai-Tao, L. Yu-Xiang, and Z. Er-Mi. 2011. Reproduction and nesting of the endangered keeled box turtle (Cuora mouhotii) on Hainan Island, China. Chelonian Conservation and Biology 10(2):159-164.
yes						Cuora	pani		Geoemydidae			?M, F?		113	160									Ernst and Barbour 1989	Halamkova, L., T.A. Langen, and J.A. Schulte II. 2012. Patterns of Sexual Size Dimorphism in Chelonia. Biological Journal of the Linnean Society 108(2): 396-419.
yes						Cuora	trifasciata		Geoemydidae			16M, F19		172	203									McCord and Iverson 1991	Halamkova, L., T.A. Langen, and J.A. Schulte II. 2012. Patterns of Sexual Size Dimorphism in Chelonia. Biological Journal of the Linnean Society 108(2): 396-419.
						Cuora	flavomarginata		Geoemydidae					141.7	149.1				169.5	175.5				Gibbons & Lovich, 1990; Chen & Lue 1998; Chen & Lue 1999; Chen & Lue 2002	Ceballos, C.P., D.C. Adams, J.B. Iverson, and N. Valenzuela. 2013. Phylogenetic Patterns of Sexual Size Dimorphism in Turtles and Their Implications for Rensch's Rule. Evolutionary Biology 40: 194-208.
						Cuora	mccordi		Geoemydidae										184	165				Zhou, 2007	Ceballos, C.P., D.C. Adams, J.B. Iverson, and N. Valenzuela. 2013. Phylogenetic Patterns of Sexual Size Dimorphism in Turtles and Their Implications for Rensch's Rule. Evolutionary Biology 40: 194-208.
yes			yes			Cuora	yunnanensis		Geoemydidae										126	175				Blanck, 2005	Ceballos, C.P., D.C. Adams, J.B. Iverson, and N. Valenzuela. 2013. Phylogenetic Patterns of Sexual Size Dimorphism in Turtles and Their Implications for Rensch's Rule. Evolutionary Biology 40: 194-208.
yes						Cyclemys	atripons		Geoemydidae			?M, F?		191	224									Ernst et al. 2006c	Halamkova, L., T.A. Langen, and J.A. Schulte II. 2012. Patterns of Sexual Size Dimorphism in Chelonia. Biological Journal of the Linnean Society 108(2): 396-419.
yes	yes					Cyclemys	gemeli		Geoemydidae	1000	1800		Orang National Park, Assam state, India	185	221				190	232	232	CL are midpoint of range	Baruah, C., P. Chetia, S.K. Bhuyan, and D.K. Sharma. 2012. Diversity of Freshwater Turtles and Their Possible Conservation in and Around the Orang National Park, Assam India. Tigerpaper 39(1): 24-30.
	yes	yes				Cycloderma	frenatum	Zambezi flapshell turtle	Trionychidae			1M, 1F	Zambezi River, southern Africa		560	13500	11400					note: maximum masses, also max male mass "13-14kg"	Broadley, D.G., and W. Sachsse. 2011. Cycloderma frenatum Peters 1854 - Zambezi Flapshell Turtle, Nkhasi. Chelonian Research Monographs 5: 55.1-55.5.
	yes					Deirochelys	reticularia	Chicken turtle	Emydidae	320	1027.5	24	Florida										Jackson, D.R. 1996. Meat on the move: diet of a predatory turtle, Deirochelys reticularia (Testudines: Emydidae). Chelonian Conservation and Biology 2(1):105-108.
						Deirochelys	reticularia	Chicken turtle	Emydidae	186.8	723.8	195M, 67F	Savannah River Plant and Capers Island, South Carolina										Congdon, J.D., J.L. Greene, and J.W. Gibbons. 1986. Biomass of Freshwater Turtles: A Geographic Comparison. American Midland Naturalist 115(1): 165-173.
						Deirochelys	reticularia		Emydidae			?M, F?		154	191									Gibbons (unpublished data)	Halamkova, L., T.A. Langen, and J.A. Schulte II. 2012. Patterns of Sexual Size Dimorphism in Chelonia. Biological Journal of the Linnean Society 108(2): 396-419.
yes						Deirochelys	reticularia		Emydidae					129	185.3									Stephens & Wiens, 2009	Ceballos, C.P., D.C. Adams, J.B. Iverson, and N. Valenzuela. 2013. Phylogenetic Patterns of Sexual Size Dimorphism in Turtles and Their Implications for Rensch's Rule. Evolutionary Biology 40: 194-208.
						Dermatemys	mawii	Central American river turtle	Dermatemydidae	6795	7457	86M, 27F	El Peru Lagoon, Guatemala										Anleu, R.G., R.B. McNab, J.S. Shoender, V. Espejel, J. Moreira, G. Ponce, V.H. Ramos, F. Oliva, E. Gonzalez, H. Tut, K. Tut, T. Xol, P. Xoc, M. Cordova, F. Cordova, L. Morales. 2007. Distribution and Ecology of the Central America River Turtle (Dermatemys mawii: Dermatemidae) in the Lowland Maya Forest, Guatemala. Wildlife Conservation Society-Guatemala Program Internal Report.
	yes					Dermatemys	mawii	Central American river turtle	Dermatemydidae	6396	6622	30M, 22F	Sacnab Lagoon, Guatemala										Anleu, R.G., R.B. McNab, J.S. Shoender, V. Espejel, J. Moreira, G. Ponce, V.H. Ramos, F. Oliva, E. Gonzalez, H. Tut, K. Tut, T. Xol, P. Xoc, M. Cordova, F. Cordova, L. Morales. 2007. Distribution and Ecology of the Central America River Turtle (Dermatemys mawii: Dermatemidae) in the Lowland Maya Forest, Guatemala. Wildlife Conservation Society-Guatemala Program Internal Report.
						Dermatemys	mawii	Central American river turtle	Dermatemydidae	5375	6368	10M, 31F	Salpeten Lagoon, Guatemala										Anleu, R.G., R.B. McNab, J.S. Shoender, V. Espejel, J. Moreira, G. Ponce, V.H. Ramos, F. Oliva, E. Gonzalez, H. Tut, K. Tut, T. Xol, P. Xoc, M. Cordova, F. Cordova, L. Morales. 2007. Distribution and Ecology of the Central America River Turtle (Dermatemys mawii: Dermatemidae) in the Lowland Maya Forest, Guatemala. Wildlife Conservation Society-Guatemala Program Internal Report.
yes						Dermatemys	mawii	Central American river turtle	Dermatemydidae	6500	6022.73	16M, 22F	Belize	381.71	341.57	9000	13000	13000	441	453	453	probably includes some subadults	Rainwater, T.R., T. Pop, O. Cal, S.G. Platt, and R. Hudson. 2010. A Recent Survey of the Critically Endangered Central American River Turtle in Belize. Final Report to the Belize Fisheries Department, Belize City, Belize.
						Dermatemys	mawii		Dermatemydidae			125M, F77		433	483									Polisar 1996	Halamkova, L., T.A. Langen, and J.A. Schulte II. 2012. Patterns of Sexual Size Dimorphism in Chelonia. Biological Journal of the Linnean Society 108(2): 396-419.
						Dermochelys	coriacea	leatherback seaturtle	Dermochelyidae	507000	408100												Spotila, J.R. 2004. Sea turtles: a complete guide to their biology, behavior, and conservation. Johns Hopkins Univ. Press, Baltimore, MD.**also another source
yes	yes					Dermochelys	coriacea	leatherback sea turtle	Dermochelyidae	320000	387600	1M, 4F	South Africa, KwaZulu-Natal province, South Africa for the females, Saldanha Bay, South Africa for male	1550	1470.8		646000	646000		1601	1601	note: females ranged from 155.4 to 646 kg, middle two were gravid	Hughes, G.R. 1974. The Sea Turtles of South-east Africa. I. Status, Morphology and Distributions. Oceanographic Research Institute Investigational Report No. 36. Durban, S. Africa.
						Dermochelys	coriacea		Dermochelyidae			10M, F112		1685	1760									James et al. 2005a, 2005b, James and Mrosovsky 2004	Halamkova, L., T.A. Langen, and J.A. Schulte II. 2012. Patterns of Sexual Size Dimorphism in Chelonia. Biological Journal of the Linnean Society 108(2): 396-419.
yes						Dogania	subplana		Trionychidae					254	215									Pritchard, 2001	Ceballos, C.P., D.C. Adams, J.B. Iverson, and N. Valenzuela. 2013. Phylogenetic Patterns of Sexual Size Dimorphism in Turtles and Their Implications for Rensch's Rule. Evolutionary Biology 40: 194-208.
	yes					Elseya	albagula	white-throated snapping turtle	Chelidae	2380	5658	8M, 8F	Burnett River, Queensland, Australia			2914	6725					note: midpoint of a range	Mathie, N.J., and C.E. Franklin. 2006. The Influence of Body Size on the Diving Behavior and Physiology of the Bimodally Respiring Turtle, Elseya albagula. Journal of Comparative Physiology B 176: 739-747.
yes	yes					Elseya	branderhorsti	New Guinea snapping turtle	Chelidae	2463	959	2M, 5F	Papua Province, New Guinea Island, Indonesia	281	185				282	250	282		Lyons, J.A., D.J.D. Natusch, and C.R. Shepherd. 2013. The Harvest of Freshwater Turtles (Chelidae) from Papua, Indonesia, for the International Pet Trade. Oryx 47(2): 298-302.
yes						Elseya	dentata		Chelidae			~ 103M, F~ 103		300	374									Cann and Legler 1994, Cann 1998	Halamkova, L., T.A. Langen, and J.A. Schulte II. 2012. Patterns of Sexual Size Dimorphism in Chelonia. Biological Journal of the Linnean Society 108(2): 396-419.
	yes					Elseya	novaeguinea	New Guinea spotted turtle	Chelidae	997.3	1334	7M, 6F	Papua Province, New Guinea Island, Indonesia	208	221				223	230	230	note: unclear if this species ever existed, "recent authors don't mention this species any more"	Lyons, J.A., D.J.D. Natusch, and C.R. Shepherd. 2013. The Harvest of Freshwater Turtles (Chelidae) from Papua, Indonesia, for the International Pet Trade. Oryx 47(2): 298-302.
yes						Elseya	albagula		Chelidae					262	385.9									(Hamann et al. 2008)	Ceballos, C.P., D.C. Adams, J.B. Iverson, and N. Valenzuela. 2013. Phylogenetic Patterns of Sexual Size Dimorphism in Turtles and Their Implications for Rensch's Rule. Evolutionary Biology 40: 194-208.
						Elseya	branderhorsti		Chelidae					362	413				402	481				(Georges et al. 2006)	Ceballos, C.P., D.C. Adams, J.B. Iverson, and N. Valenzuela. 2013. Phylogenetic Patterns of Sexual Size Dimorphism in Turtles and Their Implications for Rensch's Rule. Evolutionary Biology 40: 194-208.
						Elseya	dentata		Chelidae					225	274.3				249	284.4				(Kennett 1999)	Ceballos, C.P., D.C. Adams, J.B. Iverson, and N. Valenzuela. 2013. Phylogenetic Patterns of Sexual Size Dimorphism in Turtles and Their Implications for Rensch's Rule. Evolutionary Biology 40: 194-208.
yes						Elseya	novaeguineae		Chelidae					201	250				209	280				(Georges et al. 2006)	Ceballos, C.P., D.C. Adams, J.B. Iverson, and N. Valenzuela. 2013. Phylogenetic Patterns of Sexual Size Dimorphism in Turtles and Their Implications for Rensch's Rule. Evolutionary Biology 40: 194-208.
	yes					Elusor	macrurus	Mary River turtle	Chelidae	4650	3295	2M, 2F	Queensland, Australia										Caan, J. & J.M. Legler. 1994. The Mary River Tortoise: A new genus and species of short-necked chelid from Queensland, Australia (Testudines: Pleurodira). Chelonian Conservation and Biology 1:81-96.
yes						Elusor	macrurus		Chelidae			~ 21M, F~ 21		380	326									Cann and Legler 1994	Halamkova, L., T.A. Langen, and J.A. Schulte II. 2012. Patterns of Sexual Size Dimorphism in Chelonia. Biological Journal of the Linnean Society 108(2): 396-419.
						Emys	blandingii	Blanding's turtle	Emydidae	1290	1080	2451	Minnesota, USA										Pappas, M.J., B.J. Brecke, and J.D. Congdon. 2000. The Blanding's turtles (Emydoidea blandingii) of Weaver Dunes, Minnesota. Chelon. Conserv. Biol 3:557-568.
	yes					Emys	blandingii	Blanding's turtle	Emydidae	1174	911		Nebraska										Ernst, C.H., and J.E. Lovich. 2009. Turtles of the United States and Canada. John Hopkins University Press, Baltimore MD.
						Emys	blandingii		Emydidae			59M, F670		238	229									Pappas et al. 2000	Halamkova, L., T.A. Langen, and J.A. Schulte II. 2012. Patterns of Sexual Size Dimorphism in Chelonia. Biological Journal of the Linnean Society 108(2): 396-419.
						Emys	blandingii	Blanding's turtle	Emydidae	1055.9	998.5	41M, 133F	E. S. George Reserve, Livingston County, Michigan	197.7	187.6								Congdon, J.D., J.L. Greene, and J.W. Gibbons. 1986. Biomass of Freshwater Turtles: A Geographic Comparison. American Midland Naturalist 115(1): 165-173.
						Emys	blandingii		Emydidae	1303	1349	2M, 1F											Graham, T.E., and R.W. Guimond. 1995. Aquatic Oxygen Consumption by Wintering Red-bellied Turtles. Journal of Herpetology 29(3): 471-474.
yes						Emys	blandingii	Blanding's turtle	Emydidae	1300	1475	20M, 17F	New Hampshire	222.5	190	1775	1900	1900	240	199	240	note: mass, CL, all midpoint of a range. Says males heavier, midpoint says opposite	Innes, R.J., K.J. Babbitt, and J.J. Kanter. 2005. Emydoidea blandingii (Blanding's Turtle) Body Mass and Size. Herpetological Review 36(4): 441-442.
						Emys	blandingii		Emydidae					204.5	197.6				249.4	232.4				Gibbons & Lovich, 1990; Rowe, 1992; Germano et al., 2000; Ruane et al., 2008; Stephens & Wiens, 2009	Ceballos, C.P., D.C. Adams, J.B. Iverson, and N. Valenzuela. 2013. Phylogenetic Patterns of Sexual Size Dimorphism in Turtles and Their Implications for Rensch's Rule. Evolutionary Biology 40: 194-208.
yes						Emydura	macquarii	Murray river turtle	Chelidae	418.8	1125	6M, 4F	Bellinger River, Thora, New South Wales, Australia	170.7	223.3	550	1630	1630	190	247	247		Blamires, S.J., R.-J. Spencer, P. King, and M.B. Thompson. 2005. Population Parameters and Life Table Analysis of Two Co-existing Freshwater Turtles: Are the Bellinger River Turtle Populations Threatened? Wildlife Research 32: 339-347.
						Emydura	macquarii		Chelidae			?M, F?		300	340									Cann 1998	Halamkova, L., T.A. Langen, and J.A. Schulte II. 2012. Patterns of Sexual Size Dimorphism in Chelonia. Biological Journal of the Linnean Society 108(2): 396-419.
	yes					Emydura	macquarii ssp krefftii	Krefft's river turtles	Chelidae	650	1010	54M, 72F	Ross River, Douglas, Townsville, North Queensland, Australia	183.5	208.9								Trembath, D., D. Freier, and J. Elliott. 2004. Sexual-size Dimorphism in Emydura krefftii (Testudines: Chelidae) from Ross River, Townsville, Australia. Herpetological Review 35(1): 31-34.
						Emydura	macquarii ssp krefftii		Chelidae			~ 48M, F~ 48		200	250									Georges 1982	Halamkova, L., T.A. Langen, and J.A. Schulte II. 2012. Patterns of Sexual Size Dimorphism in Chelonia. Biological Journal of the Linnean Society 108(2): 396-419.
	yes					Emydura	subglobosa	red-bellied short-necked turtle	Chelidae	518.3	1013.9	36M, 47F	Papua Province, New Guinea Island, Indonesia	169	208				200	255	255		Lyons, J.A., D.J.D. Natusch, and C.R. Shepherd. 2013. The Harvest of Freshwater Turtles (Chelidae) from Papua, Indonesia, for the International Pet Trade. Oryx 47(2): 298-302.
						Emydura	macquarii		Chelidae					183.5	208				187.5	212.3				(Trembath et al. 2004; Hamann et al. 2008)	Ceballos, C.P., D.C. Adams, J.B. Iverson, and N. Valenzuela. 2013. Phylogenetic Patterns of Sexual Size Dimorphism in Turtles and Their Implications for Rensch's Rule. Evolutionary Biology 40: 194-208.
yes						Emydura	subglobosa		Chelidae					154	194.3				173.5	250.5				(Georges et al. 2006)	Ceballos, C.P., D.C. Adams, J.B. Iverson, and N. Valenzuela. 2013. Phylogenetic Patterns of Sexual Size Dimorphism in Turtles and Their Implications for Rensch's Rule. Evolutionary Biology 40: 194-208.
	yes					Emys	orbicularis	European pond turtle	Emydidae	408	352.6	69	Spain	136.4	122.6								Fernandez, C.A., and A.C. Rivera. 2001. Sexual dimorphism and morphological differentiation in European pond turtle (Emys orbicularis) populations from northwestern Spain. Chelonian Conservation and Biology 4:100-106.
yes						Emys	orbicularis	European Pond Turtle	Emydidae	317.85	480.34	659M, 504F	Lake Yayla, Buldan, Buldan district, Denizli Province, Aegean Region, Turkey	124.91	140.46	490.6	750.7	750.7	156.8	166.6	166.6		Ayaz, D., Fritz, U., Atatur, M. K., Mermer, A., Cicek, K., Afsar, M. 2008. Aspect of Population Structure of the European Pond Turtle (Emys orbicularis) in Lake Yayla, Western Anatolia, Turkey. Journal of Herpetology 42(3):518-522.
						Emys	orbicularis	European pond turtle	Emydidae	336	565	13M, 9F	Cukurkoy valley, İzmir Province, Aegian Region, Turkey	124	146	406	680	680	138	162	162		Auer, M., and E. Taskavak. 2004. Population Structures of Syntopic Emys orbicularis and Mauremys rivulata in Western Turkey. Biologia, Bratislava 59 Supplement 14: 81-84.
						Emys	orbicularis	European pond turtle	Emydidae	476.5	433	2M, 1F	El Portil Pond, southern Spain (37.14N, 7.2W)	144.55	129.7	502		502	146.8		146.8		Perez-Santigosa, N., J. Hidalgo-Vila, and C. Diaz-Paniagua. 2013. Comparing Activity Patterns and Aquatic Home Range Areas Among Exotic and Native Turtles in Southern Spain. Chelonian Conservation and Biology 12(2): 313-319.
						Emys	orbicularis		Emydidae					128.6	139.6				162.4	174.3				Arvy & Servan, 1998; Ayaz et al., 2008; Stephens & Wiens, 2009	Ceballos, C.P., D.C. Adams, J.B. Iverson, and N. Valenzuela. 2013. Phylogenetic Patterns of Sexual Size Dimorphism in Turtles and Their Implications for Rensch's Rule. Evolutionary Biology 40: 194-208.
						Emys	orbicularis		Emydidae			227M, F214		167	190									Balázs and Györffy 2006	Halamkova, L., T.A. Langen, and J.A. Schulte II. 2012. Patterns of Sexual Size Dimorphism in Chelonia. Biological Journal of the Linnean Society 108(2): 396-419.
yes			yes			Emys	trinacris		Emydidae										152	155				Fritz et al., 2006	Ceballos, C.P., D.C. Adams, J.B. Iverson, and N. Valenzuela. 2013. Phylogenetic Patterns of Sexual Size Dimorphism in Turtles and Their Implications for Rensch's Rule. Evolutionary Biology 40: 194-208.
						Eretmochelys	imbricata	hawksbill sea turtle	Cheloniidae	48000	55000		North America										Ernst, C.H., and J.E. Lovich. 2009. Turtles of the United States and Canada. John Hopkins University Press, Baltimore MD.
	yes					Eretmochelys	imbricata	hawksbill seaturtle	Cheloniidae	53400	54200	17M, 32F	Nicaragua	778	765	65700	86200		850	870	870		Witzell, W.N. 1983. Synopsis of Biological Data on the Hawksbill Turtle, Eretmochelys imbricata (Linnaeus, 1766). FAO Fisheries Synopsis 137: 78 p.
yes						Eretmochelys	imbricata		Cheloniidae			17M, F32		851	870									Nietschmann 1981	Halamkova, L., T.A. Langen, and J.A. Schulte II. 2012. Patterns of Sexual Size Dimorphism in Chelonia. Biological Journal of the Linnean Society 108(2): 396-419.
						Eretmochelys	imbricata		Cheloniidae					801	831									Gibbons & Lovich, 1990	Ceballos, C.P., D.C. Adams, J.B. Iverson, and N. Valenzuela. 2013. Phylogenetic Patterns of Sexual Size Dimorphism in Turtles and Their Implications for Rensch's Rule. Evolutionary Biology 40: 194-208.
yes	yes					Erymnochelys	madagascariensis	Madagascar big-headed turtle	Podocnemididae	5100	4900		Madagascar	352	345	980	960	980	458	430	458		Pedrono, M., and L.L. Smith. 2013. Overview of the Natural History of Madagascar's Endemic Tortoises and Freshwater Turtles: Essential Components for Effective Conseravation. Chelonian Research Monographs 6: 59-66.
yes						Geochelone	elegans		Testudinidae			?M, F?		160	250									Sharma 1998	Halamkova, L., T.A. Langen, and J.A. Schulte II. 2012. Patterns of Sexual Size Dimorphism in Chelonia. Biological Journal of the Linnean Society 108(2): 396-419.
	yes					Geochelone	platynota	Burmese star tortoise	Testudinidae	710	850	< 10	Myanmar										Platt, S.G., S.T. Khaing, W.K. Ko, and Kalyar. 2001. A tortoise survey of Shwe Settaw Wildlife Sanctuary, Myanmar, with notes on the ecology of Geochelone platynota and Indotestudo elongata. Chelonian Conservation and Biology 4:172-177.
yes						Geochelone	platynota		Testudinidae					150	189				192	257				Platt et al., 2001	Ceballos, C.P., D.C. Adams, J.B. Iverson, and N. Valenzuela. 2013. Phylogenetic Patterns of Sexual Size Dimorphism in Turtles and Their Implications for Rensch's Rule. Evolutionary Biology 40: 194-208.
						Geochelone	platynota		Testudinidae			10M, F10		192	257									Platt et al. 2001	Halamkova, L., T.A. Langen, and J.A. Schulte II. 2012. Patterns of Sexual Size Dimorphism in Chelonia. Biological Journal of the Linnean Society 108(2): 396-419.
	yes					Geochelone	sulcata	African spurred tortoise	Testudinidae	93000	47000	32M, 15F	Mali, Africa										Lambert, M.R.K. 1993. On growth, sexual dimorphism, and the general ecology of the African spurred tortoise, Geochelone sulcata, in Mali. Chelonian Conservation and Biology 1:37-46.
yes						Geochelone	sulcata		Testudinidae			32M, F15		797	578									Lambert 1993	Halamkova, L., T.A. Langen, and J.A. Schulte II. 2012. Patterns of Sexual Size Dimorphism in Chelonia. Biological Journal of the Linnean Society 108(2): 396-419.
						Geoclemys	hamiltonii	Spotted pond turtle	Geoemydidae			13M, 14F	Bangladesh	292.2	301.4	5200	6000	6000					Schleich, H.H., W. Kastle (eds). 2002. Amphibians and reptiles of Nepal. Gantner Verlag K.G.
yes	yes					Geoclemys	hamiltonii	black pond turtle	Geoemydidae	5200	6000		Orang National Park, Assam state, India	201.5	306				211	405	405	CL are midpoint of range	Baruah, C., P. Chetia, S.K. Bhuyan, and D.K. Sharma. 2012. Diversity of Freshwater Turtles and Their Possible Conservation in and Around the Orang National Park, Assam India. Tigerpaper 39(1): 24-30.
						Geoclemys	hamiltonii		Geoemydidae			13M, F14		392	405									Rashid and Swingland 1997	Halamkova, L., T.A. Langen, and J.A. Schulte II. 2012. Patterns of Sexual Size Dimorphism in Chelonia. Biological Journal of the Linnean Society 108(2): 396-419.
	yes					Glyptemys	insculpta	Wood turtle	Emydidae	750.3	711.4	10	New Hampshire										Tuttle, S.E., and D.M. Carroll. 1997. Ecology and natural history of the wood turtle (Clemmys insculpta) in southern New Hampshire. Linnaeus Fund Research Report. Chelonian Conservation and Biology 2:447-449.
						Glyptemys	insculpta	Wood turtle	Emydidae	858	766	2M, 1F											Graham, T.E., and R.W. Guimond. 1995. Aquatic Oxygen Consumption by Wintering Red-bellied Turtles. Journal of Herpetology 29(3): 471-474.
						Glyptemys	insculpta	Wood Turtle	Emydidae	1008	881.7	15M,12F	Agricultural sites, Quebec, CA	193.9	181								Saumure, R.A., and J.R. Bider. 1998. Impact of agricultural development on a population of wood turtles (Clemmys insculpta) in southern Quebec, Canada. Chelonian Conservation and Biology 3(1):37-45.
						Glyptemys	insculpta	Wood Turtle	Emydidae	1219.4	1060.5	9M,10F	Forest Sites, Quebec, CA	215.6	200.5								Saumure, R.A., and J.R. Bider. 1998. Impact of agricultural development on a population of wood turtles (Clemmys insculpta) in southern Quebec, Canada. Chelonian Conservation and Biology 3(1):37-45.
						Glyptemys	insculpta	wood turtle	Emydidae	817	658	5M, 5F	New Hampshire	186	169								Tuttle, S.E., and D.M. Carroll. 2003. Home Range and Seasonal Movements of the Wood Turtle (Glyptemys insculpta) in Southern New Hampshire. Chelonian Conservation and Biology 4(3): 656-663.
yes						Glyptemys	insculpta		Emydidae			311M, F464		206	188									Walde et al. 2003	Halamkova, L., T.A. Langen, and J.A. Schulte II. 2012. Patterns of Sexual Size Dimorphism in Chelonia. Biological Journal of the Linnean Society 108(2): 396-419.
yes						Glyptemys	muhlenbergii		Emydidae			87M, F62		108	101									Lovich et al. 1998	Halamkova, L., T.A. Langen, and J.A. Schulte II. 2012. Patterns of Sexual Size Dimorphism in Chelonia. Biological Journal of the Linnean Society 108(2): 396-419.
						Glyptemys	insculpta		Emydidae					198.8	184				230	213				Agarwal et al., 1986; Lovich et al., 1990; Brooks et al., 1992; Stephens & Wiens, 2009	Ceballos, C.P., D.C. Adams, J.B. Iverson, and N. Valenzuela. 2013. Phylogenetic Patterns of Sexual Size Dimorphism in Turtles and Their Implications for Rensch's Rule. Evolutionary Biology 40: 194-208.
						Glyptemys	muhlenbergii		Emydidae					120	112									Gibbons & Lovich, 1990; Lovich et al., 1998; Stephens & Wiens, 2009	Ceballos, C.P., D.C. Adams, J.B. Iverson, and N. Valenzuela. 2013. Phylogenetic Patterns of Sexual Size Dimorphism in Turtles and Their Implications for Rensch's Rule. Evolutionary Biology 40: 194-208.
	yes					Gopherus	agassizii	desert tortoise	Testudinidae	2826.3	2330.8	80	Yucca Mtn, NV										Boone, J.L. and E.A. Holt. 2001. Sexing young free-ranging desert tortoises (Gopherus agassizii) using external morphology. Chelonian Conservation and Biology 4:28-33.
						Gopherus	agassizii	desert tortoise	Testudinidae	3721	2257	~25M, ~25F	California										Nagy, K.A., B.T. Henen, D.B. Vyas, and I.R. Wallis. 2002. A Condition Index for the Desert Tortoise (Gopherus agassizii). Chelonian Conservation and Biology 4(2): 425-429.
yes						Gopherus	agassizii	desert tortoise	Testudinidae	2826.3	2330.8	38M, 37F	Yucca Mountain, Nevada	252.9	240								Boone, J.L., and E.A. Holt. 2001. Sexing Young Free-Range Desert Tortoises (Gopherus agassizii) Using External Morphology. Chelonian Conservation and Biology 4(1): 28-33.
						Gopherus	agassizii		Testudinidae					237.9	228.9									Germano, 1993; Germano, 1994; Gibbons & Lovich, 1990	Ceballos, C.P., D.C. Adams, J.B. Iverson, and N. Valenzuela. 2013. Phylogenetic Patterns of Sexual Size Dimorphism in Turtles and Their Implications for Rensch's Rule. Evolutionary Biology 40: 194-208.
						Gopherus	berlandieri		Testudinidae					174.8	148.2									Germano, 1993; Germano, 1994; Gibbons & Lovich, 1990	Ceballos, C.P., D.C. Adams, J.B. Iverson, and N. Valenzuela. 2013. Phylogenetic Patterns of Sexual Size Dimorphism in Turtles and Their Implications for Rensch's Rule. Evolutionary Biology 40: 194-208.
						Gopherus	flavomarginatus		Testudinidae					296.6	338.4									Germano, 1993; Germano, 1994; Gibbons & Lovich, 1990	Ceballos, C.P., D.C. Adams, J.B. Iverson, and N. Valenzuela. 2013. Phylogenetic Patterns of Sexual Size Dimorphism in Turtles and Their Implications for Rensch's Rule. Evolutionary Biology 40: 194-208.
yes	yes					Gopherus	polyphemus	gopher tortoise	Testudinidae	3330.5	3901.3	16M, 22F	large island in Walter F. George Reservoir, the border between Alabama and Georgia	251.25	279.5								Ennen, J.R., R.D. Birkhead, B.R. Kreiser, D.L. Gaillard, C.P. Qualls, and J.E. Lovich. 2011. The Effects of Isolation on the Demography and Genetic Diversity of Long-lived Species: Implications for Conservation and Management of the Gopher Tortoise (Gopherus polyphemus). Herpetological Conservation and Biology 6(2): 202-214.
						Gopherus	polyphemus	gopher tortoise	Testudinidae	2870	3623.2	4M, 5F	small island in Walter F. George Reservoir, the border between Alabama and Georgia	250.73	269.5							note: 6 females had CL and PL data, only 5 had mass	Ennen, J.R., R.D. Birkhead, B.R. Kreiser, D.L. Gaillard, C.P. Qualls, and J.E. Lovich. 2011. The Effects of Isolation on the Demography and Genetic Diversity of Long-lived Species: Implications for Conservation and Management of the Gopher Tortoise (Gopherus polyphemus). Herpetological Conservation and Biology 6(2): 202-214.
						Gopherus	polyphemus	Florida gopher tortoise	Testudinidae	2872.2	3680	9M, 17F	Jackson County, George County, Greene County, and Wayne County, Mississippi	243.56	267.76	3600	4500	4500	264	294	294		Thomas, D., and E. Blankenship. 2002. Mycoplasma Testing in the Gopher Tortoise, Gopherus polyphemus, Along a Pipeline Transect in Mississippi. Herpetological Review 33(2): 101-103.
						Gopherus	polyphemus		Testudinidae					239.7	253				272.3	313.6				McRae et al., 1981; Gibbons & Lovich, 1990; Germano, 1993; Germano 1994; Mushinsky et al., 1994; Aresco & Guyer, 1999	Ceballos, C.P., D.C. Adams, J.B. Iverson, and N. Valenzuela. 2013. Phylogenetic Patterns of Sexual Size Dimorphism in Turtles and Their Implications for Rensch's Rule. Evolutionary Biology 40: 194-208.
						Gopherus	agassizii		Testudinidae			106M, F97		299	248									Christopher et al. 1997	Halamkova, L., T.A. Langen, and J.A. Schulte II. 2012. Patterns of Sexual Size Dimorphism in Chelonia. Biological Journal of the Linnean Society 108(2): 396-419.
yes						Gopherus	berlandieri		Testudinidae			145M, F146		178	161									Kazmaier et al. 2001	Halamkova, L., T.A. Langen, and J.A. Schulte II. 2012. Patterns of Sexual Size Dimorphism in Chelonia. Biological Journal of the Linnean Society 108(2): 396-419.
yes						Gopherus	flavomarginatus		Testudinidae			15M, F19		319	370									Germano 1993	Halamkova, L., T.A. Langen, and J.A. Schulte II. 2012. Patterns of Sexual Size Dimorphism in Chelonia. Biological Journal of the Linnean Society 108(2): 396-419.
						Gopherus	polyphemus		Testudinidae			67M, F113		285	307									Diemer 1992	Halamkova, L., T.A. Langen, and J.A. Schulte II. 2012. Patterns of Sexual Size Dimorphism in Chelonia. Biological Journal of the Linnean Society 108(2): 396-419.
						Graptemys	flavimaculata	yellow-blotched map turtles	Emydidae	154	1135	7M, 8F	Pascagoula River, Jackson County, Mississippi			179	1495	1495					Jones, R.L. 1996. Home Range and Seasonal Movements of the Turtle Graptemys flavimaculata. Journal of Herpetology 30(3): 376-385.
	yes					Graptemys	flavimaculata	yellow-blotched map turtles	Emydidae	225	1675		Mississippi	119	214								Selman, W., and R.L. Jones. 2011. Graptemys flavimaculata Cagle 1954-Yellow-blotched Sawback, Yellow-blotched Map Turtle. Chelonian Research Monographs No. 5: 52.1-52.11.
						Graptemys	flavimaculata	yellow-blotched sawback	Emydidae	88.5	505.6	58M, 48F	Chickasawhawhay River, Greene County, Mississippi			210	1050						Selman, W. 2012. Intradrainage Varation in Population Structure, shape Morphology, and Sexual Size Dimorphism in the Yellow-blotched Sawback, Graptemys flavimaculata. Herpetological Conservation and Biology 7(3): 427-436.
						Graptemys	flavimaculata	yellow-blotched sawback	Emydidae	118.9	591.5	78M, 42F	Leaf River, Forrest County, Mississippi			250	950						Selman, W. 2012. Intradrainage Varation in Population Structure, shape Morphology, and Sexual Size Dimorphism in the Yellow-blotched Sawback, Graptemys flavimaculata. Herpetological Conservation and Biology 7(3): 427-436.
						Graptemys	flavimaculata	yellow-blotched sawback	Emydidae	145.5	900.3	132M, 82F	Pascagoula River, Jackson County, Mississippi			220	1550						Selman, W. 2012. Intradrainage Varation in Population Structure, shape Morphology, and Sexual Size Dimorphism in the Yellow-blotched Sawback, Graptemys flavimaculata. Herpetological Conservation and Biology 7(3): 427-436.
	yes					Graptemys	geographica		Emydidae	188	1899	1M, 2F											Graham, T.E., and R.W. Guimond. 1995. Aquatic Oxygen Consumption by Wintering Red-bellied Turtles. Journal of Herpetology 29(3): 471-474.
						Graptemys	geographica	northern map turtle	Emydidae	141.98	368.16	5M, 5F	Point Pleasant, Bucks County, Pennsylvania	103.48	138.7	174.3	807.6	807.6	117	180	180		Arndt, R.G., and W.A. Potter. 1973. A Population of the Map Turtle, Graptemys geographica, in the Delaware River, Pennsylvania. Journal of Herpetology 7(4): 375-377.
	yes					Graptemys	gibbonsi	Pascagoula map turtle	Emydidae	340	3150		Mississippi and eastern Louisiana	141	295								Lovich, J.E., W. Selman, and C.J. McCoy. 2009. Graptemys gibbonsi Lovich and McCoy 1992- Pascagoula Map Turtle, Pearl River Map Turtle, Gibbons' Map Turtle. Chelonian Research Monographs 5: 29.1-29.8.
yes						Graptemys	barbouri		Emydidae					105.9	246.6				130	300				Sanderson & Lovich, 1988; Gibbons & Lovich, 1990; Bonin et al., 2006; Ernst et al., 2007	Ceballos, C.P., D.C. Adams, J.B. Iverson, and N. Valenzuela. 2013. Phylogenetic Patterns of Sexual Size Dimorphism in Turtles and Their Implications for Rensch's Rule. Evolutionary Biology 40: 194-208.
						Graptemys	barbouri		Emydidae			?M, F?		130	330									Bonin et al. 2006	Halamkova, L., T.A. Langen, and J.A. Schulte II. 2012. Patterns of Sexual Size Dimorphism in Chelonia. Biological Journal of the Linnean Society 108(2): 396-419.
						Graptemys	caglei		Emydidae					96.6	177									Stephens & Wiens, 2009	Ceballos, C.P., D.C. Adams, J.B. Iverson, and N. Valenzuela. 2013. Phylogenetic Patterns of Sexual Size Dimorphism in Turtles and Their Implications for Rensch's Rule. Evolutionary Biology 40: 194-208.
yes						Graptemys	caglei		Emydidae			?M, F?		126	202									Conant and Collins 1998	Halamkova, L., T.A. Langen, and J.A. Schulte II. 2012. Patterns of Sexual Size Dimorphism in Chelonia. Biological Journal of the Linnean Society 108(2): 396-419.
yes						Graptemys	ernsti		Emydidae					100	254									Stephens & Wiens, 2009	Ceballos, C.P., D.C. Adams, J.B. Iverson, and N. Valenzuela. 2013. Phylogenetic Patterns of Sexual Size Dimorphism in Turtles and Their Implications for Rensch's Rule. Evolutionary Biology 40: 194-208.
						Graptemys	ernsti		Emydidae			?M, F?		131	285									Aresco and Shealy 2006	Halamkova, L., T.A. Langen, and J.A. Schulte II. 2012. Patterns of Sexual Size Dimorphism in Chelonia. Biological Journal of the Linnean Society 108(2): 396-419.
						Graptemys	flavimaculata		Emydidae					102.1	155.5				123	223				Shelby et al., 2000; Stephens & Wiens, 2009	Ceballos, C.P., D.C. Adams, J.B. Iverson, and N. Valenzuela. 2013. Phylogenetic Patterns of Sexual Size Dimorphism in Turtles and Their Implications for Rensch's Rule. Evolutionary Biology 40: 194-208.
yes						Graptemys	flavimaculata		Emydidae			?M, F?		102	175									Conant and Collins 1998	Halamkova, L., T.A. Langen, and J.A. Schulte II. 2012. Patterns of Sexual Size Dimorphism in Chelonia. Biological Journal of the Linnean Society 108(2): 396-419.
yes						Graptemys	geographica		Emydidae					116.1	208.2				160	273				Bonin et al., 2006; Ernst et al., 2007; Stephens & Wiens, 2009	Ceballos, C.P., D.C. Adams, J.B. Iverson, and N. Valenzuela. 2013. Phylogenetic Patterns of Sexual Size Dimorphism in Turtles and Their Implications for Rensch's Rule. Evolutionary Biology 40: 194-208.
						Graptemys	geographica		Emydidae			?M, F?		159	273									Conant and Collins 1998	Halamkova, L., T.A. Langen, and J.A. Schulte II. 2012. Patterns of Sexual Size Dimorphism in Chelonia. Biological Journal of the Linnean Society 108(2): 396-419.
yes						Graptemys	gibbonsi		Emydidae					103	247.4									Stephens & Wiens, 2009	Ceballos, C.P., D.C. Adams, J.B. Iverson, and N. Valenzuela. 2013. Phylogenetic Patterns of Sexual Size Dimorphism in Turtles and Their Implications for Rensch's Rule. Evolutionary Biology 40: 194-208.
						Graptemys	gibbonsi		Emydidae			?M, F?		141	295									Ernst and Lovich 2009	Halamkova, L., T.A. Langen, and J.A. Schulte II. 2012. Patterns of Sexual Size Dimorphism in Chelonia. Biological Journal of the Linnean Society 108(2): 396-419.
						Graptemys	nigrinoda		Emydidae					99.4	161.3				120	221				Bonin et al., 2006; Ernst et al., 2007; Stephens & Wiens, 2009	Ceballos, C.P., D.C. Adams, J.B. Iverson, and N. Valenzuela. 2013. Phylogenetic Patterns of Sexual Size Dimorphism in Turtles and Their Implications for Rensch's Rule. Evolutionary Biology 40: 194-208.
yes						Graptemys	nigrinoda		Emydidae			?M, F?		122	221									Lahanas 1982	Halamkova, L., T.A. Langen, and J.A. Schulte II. 2012. Patterns of Sexual Size Dimorphism in Chelonia. Biological Journal of the Linnean Society 108(2): 396-419.
yes						Graptemys	oculifera		Emydidae					91.1	160.3									Bonin et al., 2006; Stephens & Wiens, 2009	Ceballos, C.P., D.C. Adams, J.B. Iverson, and N. Valenzuela. 2013. Phylogenetic Patterns of Sexual Size Dimorphism in Turtles and Their Implications for Rensch's Rule. Evolutionary Biology 40: 194-208.
						Graptemys	oculifera		Emydidae			?M, F?		102	216									Conant and Collins 1998	Halamkova, L., T.A. Langen, and J.A. Schulte II. 2012. Patterns of Sexual Size Dimorphism in Chelonia. Biological Journal of the Linnean Society 108(2): 396-419.
						Graptemys	ouachitensis		Emydidae					120.7	207.4				160	260				Vogt, 1980; Ernst et al., 2007; Stephens & Wiens, 2009	Ceballos, C.P., D.C. Adams, J.B. Iverson, and N. Valenzuela. 2013. Phylogenetic Patterns of Sexual Size Dimorphism in Turtles and Their Implications for Rensch's Rule. Evolutionary Biology 40: 194-208.
yes						Graptemys	ouachitensis		Emydidae			?M, F?		140	240									Ernst and Barbour 1989	Halamkova, L., T.A. Langen, and J.A. Schulte II. 2012. Patterns of Sexual Size Dimorphism in Chelonia. Biological Journal of the Linnean Society 108(2): 396-419.
						Graptemys	ouachitensis ssp sabinensis		Emydidae										106	155				Vogt, 1995	Ceballos, C.P., D.C. Adams, J.B. Iverson, and N. Valenzuela. 2013. Phylogenetic Patterns of Sexual Size Dimorphism in Turtles and Their Implications for Rensch's Rule. Evolutionary Biology 40: 194-208.
						Graptemys	pseudogeographica		Emydidae					126.4	201.5				150	273.5				Gibbons & Lovich, 1990; Ewert & Nelson, 1991; Vogt, 1995; Stephens & Wiens, 2009	Ceballos, C.P., D.C. Adams, J.B. Iverson, and N. Valenzuela. 2013. Phylogenetic Patterns of Sexual Size Dimorphism in Turtles and Their Implications for Rensch's Rule. Evolutionary Biology 40: 194-208.
yes						Graptemys	pseudogeographica		Emydidae			36M, F36		148	272									Timkin 1966	Halamkova, L., T.A. Langen, and J.A. Schulte II. 2012. Patterns of Sexual Size Dimorphism in Chelonia. Biological Journal of the Linnean Society 108(2): 396-419.
yes						Graptemys	pulchra		Emydidae					118.6	255.3				273	292				Lovich, 1985; Gibbons & Lovich, 1990; Bonin et al., 2006; Ernst et al., 2007	Ceballos, C.P., D.C. Adams, J.B. Iverson, and N. Valenzuela. 2013. Phylogenetic Patterns of Sexual Size Dimorphism in Turtles and Their Implications for Rensch's Rule. Evolutionary Biology 40: 194-208.
						Graptemys	pulchra		Emydidae			~ 189M, F~ 189		120	285									Shealy 1976	Halamkova, L., T.A. Langen, and J.A. Schulte II. 2012. Patterns of Sexual Size Dimorphism in Chelonia. Biological Journal of the Linnean Society 108(2): 396-419.
yes						Graptemys	versa		Emydidae					88.7	145.6				106	155				Vogt, 1981; Lindeman, 2005; Ernst et al., 2007; Stephens & Wiens, 2009	Ceballos, C.P., D.C. Adams, J.B. Iverson, and N. Valenzuela. 2013. Phylogenetic Patterns of Sexual Size Dimorphism in Turtles and Their Implications for Rensch's Rule. Evolutionary Biology 40: 194-208.
						Graptemys	versa		Emydidae			51M, F42		112	183									Lindeman 2005	Halamkova, L., T.A. Langen, and J.A. Schulte II. 2012. Patterns of Sexual Size Dimorphism in Chelonia. Biological Journal of the Linnean Society 108(2): 396-419.
yes						Hardella	thurjii		Geoemydidae			12M, F13		204	472									Rashid and Swingland 1997	Halamkova, L., T.A. Langen, and J.A. Schulte II. 2012. Patterns of Sexual Size Dimorphism in Chelonia. Biological Journal of the Linnean Society 108(2): 396-419.
	yes					Hardella	thurjii	Crowned River Turtle	Geoemydidae	790.3	6300	12M, 13F	Bangladesh	183	362								Das, I., and S. Bhupathy. 2009. Hardella thurjii (Gray 1831)- Crowned River Turtle. Chelonian Research Monographs No. 5: 23.1-23.6.
						Hardella	thurjii	Brahminy river turtle	Geoemydidae	8500	10500		Orang National Park, Assam state, India	159	631.5				168	653	653	CL are midpoint of range	Baruah, C., P. Chetia, S.K. Bhuyan, and D.K. Sharma. 2012. Diversity of Freshwater Turtles and Their Possible Conservation in and Around the Orang National Park, Assam India. Tigerpaper 39(1): 24-30.
						Hardella	thurjii		Geoemydidae										180	610				Das, 1991	Ceballos, C.P., D.C. Adams, J.B. Iverson, and N. Valenzuela. 2013. Phylogenetic Patterns of Sexual Size Dimorphism in Turtles and Their Implications for Rensch's Rule. Evolutionary Biology 40: 194-208.
yes	yes			yes		Heosemys	grandis	giant Asian pond turtle	Geoemydidae	7060	4600.78	1M, 9F		368	284.74		5160			295		note: captive raised weights	Goode, J.M., and M.A. Ewert. 2006. Reproductive Trends in Captive Heosemys grandi (Geoemydidae). Chelonian Conservation and Biology 5(1): 165-169.
yes						Heosemys	annandalii		Geoemydidae					412.1	364				444.6	420				Platt et al., 2008	Ceballos, C.P., D.C. Adams, J.B. Iverson, and N. Valenzuela. 2013. Phylogenetic Patterns of Sexual Size Dimorphism in Turtles and Their Implications for Rensch's Rule. Evolutionary Biology 40: 194-208.
yes						Heosemys	depressa		Geoemydidae					234	237				270	259				Platt et al., 2003	Ceballos, C.P., D.C. Adams, J.B. Iverson, and N. Valenzuela. 2013. Phylogenetic Patterns of Sexual Size Dimorphism in Turtles and Their Implications for Rensch's Rule. Evolutionary Biology 40: 194-208.
yes			yes			Homopus	areolatus		Testudinidae										100	120				Boycott & Bourquin, 2000; Bonin et al., 2006	Ceballos, C.P., D.C. Adams, J.B. Iverson, and N. Valenzuela. 2013. Phylogenetic Patterns of Sexual Size Dimorphism in Turtles and Their Implications for Rensch's Rule. Evolutionary Biology 40: 194-208.
	yes					Homopus	solus	Nama Padloper	Testudinidae	66.3	169	< 10	Namibia										Schleicher, A. and V.J.T. Loehr. 2001. Husbandry, behavior, and captive breeding of the Nama Padloper, Homopus bergeri, from southwestern Namibia. Chelonian Conservation and Biology 4:165-170.
						Homopus	boulengeri		Testudinidae										90	110				Boycott & Bourquin, 2000; Bonin et al., 2006	Ceballos, C.P., D.C. Adams, J.B. Iverson, and N. Valenzuela. 2013. Phylogenetic Patterns of Sexual Size Dimorphism in Turtles and Their Implications for Rensch's Rule. Evolutionary Biology 40: 194-208.
yes						Homopus	boulengeri		Testudinidae			?M, F?		90	110									Bonin et al. 2006	Halamkova, L., T.A. Langen, and J.A. Schulte II. 2012. Patterns of Sexual Size Dimorphism in Chelonia. Biological Journal of the Linnean Society 108(2): 396-419.
yes			yes			Homopus	femoralis		Testudinidae										111	154				Boycott & Bourquin, 2000; Bonin et al., 2006	Ceballos, C.P., D.C. Adams, J.B. Iverson, and N. Valenzuela. 2013. Phylogenetic Patterns of Sexual Size Dimorphism in Turtles and Their Implications for Rensch's Rule. Evolutionary Biology 40: 194-208.
						Homopus	femoralis		Testudinidae			?M, F?		111	153									Bonin et al. 2006	Halamkova, L., T.A. Langen, and J.A. Schulte II. 2012. Patterns of Sexual Size Dimorphism in Chelonia. Biological Journal of the Linnean Society 108(2): 396-419.
						Homopus	signatus	Namaqualand speckled tortoise	Testudinidae	96	163	27M, 44F	South Africa										Bayoff, N. 1995. Observations and morphometric data on the Namaqualand Speckled Tortoise, Homopus signatus signatus (Gmelin, 1789), in South Africa. Chelonian Conservation and Biology1:215-220.
						Homopus	signatus		Testudinidae					75.1	81.9				93	110				Loehr, 2004; Loehr et al., 2006	Ceballos, C.P., D.C. Adams, J.B. Iverson, and N. Valenzuela. 2013. Phylogenetic Patterns of Sexual Size Dimorphism in Turtles and Their Implications for Rensch's Rule. Evolutionary Biology 40: 194-208.
						Homopus	signatus		Testudinidae			36M, F35		90	110									Loehr 2002	Halamkova, L., T.A. Langen, and J.A. Schulte II. 2012. Patterns of Sexual Size Dimorphism in Chelonia. Biological Journal of the Linnean Society 108(2): 396-419.
	yes					Homopus	signatus ssp signatus	Namaqualand speckled tortoise	Testudinidae	86	176	1M, 1F	Springbok, Namaqualand, South Africa						87.5	106		female gravid, laid one 12 gram egg one month later	Klerks, M. 2002. Adapting the Namaqualand Speckled Padloper, Homopus signatus signatus, to Captive conditions. Turtle and Tortoise Newsletter 6: 30-32.
yes						Homopus	solus		Testudinidae					80.5	100				88	105				Schleicher & Loehr, 2001	Ceballos, C.P., D.C. Adams, J.B. Iverson, and N. Valenzuela. 2013. Phylogenetic Patterns of Sexual Size Dimorphism in Turtles and Their Implications for Rensch's Rule. Evolutionary Biology 40: 194-208.
yes						Homopus	signatus ssp signatus	Namaqualand speckled padlopers	Testudinidae	74.9	131.6	34M, 35F	Namaqualand, South Africa	77.9	87.9	113	240.9	240.9	89.5	110	110		Loehr, V. 2001. Population Characteristics and Activity Patterns of the Namaqualand Speckled Padloper (Homopus signatus signatus) in the Early Spring. Journal of Herpetology 36(3):378-389.
	yes					Hydromedusa	maximiliani		Chelidae	380	325	58	Brazil										Souza, F.L., and A.S. Abe. 1997. Population structure, activity, and conservation of the neotropical freshwater turtle, Hydromedusa maximiliani, in Brazil. Chelonian Conservation and Biology 2:521-525.
yes						Hydromedusa	maximiliani		Chelidae			20M, F38		198	170									Souza and Abe 1997	Halamkova, L., T.A. Langen, and J.A. Schulte II. 2012. Patterns of Sexual Size Dimorphism in Chelonia. Biological Journal of the Linnean Society 108(2): 396-419.
	yes			yes		Hydromedusa	tectifera	South American snake-headed turtle	Chelidae	1028.9	1528.63	39M, 20F		220	241.7	2140	2900	2900	284	306	306	note: captive raised masses	Chinen, S., C.S. Lisboa, and F.B. Molina. 2004. Biologia Reproductiva de Hydromedusa tectifera em Cativeiro (Testudines, Chelidae). Arquivos do Instituto Biologico 71: 401-403.
						Hydromedusa	tectifera	South American snake-headed turtle	Chelidae	1112.5	1155	5M, 6F	Jacui River delta, Rio Grande do Sul state, Brazil	197	215.5	1180	1200	1200	224	263	263	mass and SCL are midpoint of range	Bujes, C.S. 2010. Freshwater Turtles of Rio Grande do Sul, Brazil: Taxonomy, Natural History and Conservation. Iheringia. Serie Zoologia 100(4): 413-424.
yes						Hydromedusa	tectifera		Chelidae			39M, F20		284	306									Chinen et al. 2004	Halamkova, L., T.A. Langen, and J.A. Schulte II. 2012. Patterns of Sexual Size Dimorphism in Chelonia. Biological Journal of the Linnean Society 108(2): 396-419.
	yes					Indotestudo	elongata	Elongated tortoise	Testudinidae	2835	3290		Nepal										Schleich, H.H., W. Kastle (eds). 2002. Amphibians and reptiles of Nepal. Gantner Verlag K.G.
						Indotestudo	elongata		Testudinidae										360	290				Das, 1991; Lim & Das, 1999; Bonin et al., 2006	Ceballos, C.P., D.C. Adams, J.B. Iverson, and N. Valenzuela. 2013. Phylogenetic Patterns of Sexual Size Dimorphism in Turtles and Their Implications for Rensch's Rule. Evolutionary Biology 40: 194-208.
yes						Indotestudo	elongata		Testudinidae			?M, F?		330	290									Bonin et al. 2006	Halamkova, L., T.A. Langen, and J.A. Schulte II. 2012. Patterns of Sexual Size Dimorphism in Chelonia. Biological Journal of the Linnean Society 108(2): 396-419.
				yes		Indotestudo	forstenii	Forsten's tortoise	Testudinidae	1362.6	1253.05	19M, 17F		214.6	208.3	2250	1650	2250	260.8	227.3	260.8	note: captive, no nuchal scute morph, probably that population originates on the Minahasa Peninsula, Sulawasi Island, Indonesia	Ives, I. 2006. Conservation of Sulawesi's Two Endemic Chelonians, Leucocephalon yuwonoi and Indotestudo forstenii; A Preliminary Investigation into In-situ and Ex-situ Conservation Concerns. Msc Thesis. Antioch University New England.
				yes		Indotestudo	forstenii	Forsten's tortoise	Testudinidae	942.2	1003.9	20M, 15F		190.1	186.5	1374	1615	1615	235.2	223.2	235.2	note: captive, has nuchal scute morph, probably that population originates on the Palu Valley, Sulawasi Island, Indonesia	Ives, I. 2006. Conservation of Sulawesi's Two Endemic Chelonians, Leucocephalon yuwonoi and Indotestudo forstenii; A Preliminary Investigation into In-situ and Ex-situ Conservation Concerns. Msc Thesis. Antioch University New England.
	yes					Indotestudo	forstenii	Sulawesi tortoise	Testudinidae	2000	2000	10	Sulawesi, Indonesia										Platt, S.G., R.J. Lee, and M.W. Klemens. 2001. Notes on the distribution, life history, and exploitation of turtles in Sulawesi, Indonesia, with emphasis on Indotestudo forstenii and Leucocephalon yuwonoi. Chelonian Conservation and Biology 4:154-159.
yes						Indotestudo	forstenii		Testudinidae					214.6	208.3				260.8	227.3				Ives et al., 2008	Ceballos, C.P., D.C. Adams, J.B. Iverson, and N. Valenzuela. 2013. Phylogenetic Patterns of Sexual Size Dimorphism in Turtles and Their Implications for Rensch's Rule. Evolutionary Biology 40: 194-208.
						Indotestudo	forstenii		Testudinidae			39M, F32		261	227									Ives 2006	Halamkova, L., T.A. Langen, and J.A. Schulte II. 2012. Patterns of Sexual Size Dimorphism in Chelonia. Biological Journal of the Linnean Society 108(2): 396-419.
yes	yes					Indotestudo	travancorica	Travancore Tortoise	Testudinidae	2100	2000	24M,25F	Western Ghats, India	249.7	238.4	3600	3900	3900	307	295	307		Ramesh, M. 2008. Relative abundance and morphometrics of the Travancore Tortoise, Indotestudo travancorica, in the Indira Gandhi Wildlife Sanctuary, Southern Western Ghats, Inida. Chelonian Conservation and Biology 7(1):108-113.
						Indotestudo	travancorica		Testudinidae					249	238				331	295				Ramesh, 2008; Das, 1991	Ceballos, C.P., D.C. Adams, J.B. Iverson, and N. Valenzuela. 2013. Phylogenetic Patterns of Sexual Size Dimorphism in Turtles and Their Implications for Rensch's Rule. Evolutionary Biology 40: 194-208.
						Indotestudo	travancorica		Testudinidae			24M, F25		307	295									Ramesh 2008	Halamkova, L., T.A. Langen, and J.A. Schulte II. 2012. Patterns of Sexual Size Dimorphism in Chelonia. Biological Journal of the Linnean Society 108(2): 396-419.
						Kinixys	belliana		Testudinidae										220	220				Boycott & Bourquin, 2000	Ceballos, C.P., D.C. Adams, J.B. Iverson, and N. Valenzuela. 2013. Phylogenetic Patterns of Sexual Size Dimorphism in Turtles and Their Implications for Rensch's Rule. Evolutionary Biology 40: 194-208.
yes						Kinixys	belliana		Testudinidae			?M, F?		206	217									Swingland and Klemens 1989	Halamkova, L., T.A. Langen, and J.A. Schulte II. 2012. Patterns of Sexual Size Dimorphism in Chelonia. Biological Journal of the Linnean Society 108(2): 396-419.
						Kinixys	erosa	hinge-backed tortoise	Testudinidae	1377.7	958.4	39M, 73F	Southwest Province, Cameroon			2500	1450	2500				difficult to get CL of these, due to hinge	Lawson, D.P. 2001. Morphometrics and sexual dimorphism of the hinge-backed tortoises Kinixys erosa and Kinixys homeana (Reptilia: Testudinidae) in southwestern Cameroon. African Journal of Herpetology 50:1-7.
	yes					Kinixys	erosa	eroded hingeback tortoise	Testudinidae	1262.5	1025	2M,2F	Cameroon, Africa			1600		1600					Lawson, D.P. 2006. Habitat use, home range, and activity patterns of hingeback tortoises, Kinixys erosa and K. homeana, in southwestern Cameroon. Chelonian Conservation and Biology 5(1):48-56.
						Kinixys	erosa		Testudinidae					181.7	192.8									Oyewale et al., 1998	Ceballos, C.P., D.C. Adams, J.B. Iverson, and N. Valenzuela. 2013. Phylogenetic Patterns of Sexual Size Dimorphism in Turtles and Their Implications for Rensch's Rule. Evolutionary Biology 40: 194-208.
yes						Kinixys	erosa		Testudinidae			?M, F?		323	260									Swingland and Klemens 1989	Halamkova, L., T.A. Langen, and J.A. Schulte II. 2012. Patterns of Sexual Size Dimorphism in Chelonia. Biological Journal of the Linnean Society 108(2): 396-419.
	yes					Kinixys	homeana	Home's hingeback tortoise	Testudinidae	588.8	690.7	26M, 22F	Southwest Province, Cameroon			900	1100	1100					Lawson, D.P. 2001. Morphometrics and sexual dimorphism of the hinge-backed tortoises Kinixys erosa and Kinixys homeana (Reptilia: Testudinidae) in southwestern Cameroon. African Journal of Herpetology 50:1-7.
						Kinixys	homeana	Home's hingeback tortoise	Testudinidae	716.6	737.5	3M,2F	Cameroon, Africa			800	825						Lawson, D.P. 2006. Habitat use, home range, and activity patterns of hingeback tortoises, Kinixys erosa and K. homeana, in southwestern Cameroon. Chelonian Conservation and Biology 5(1):48-56.
yes						Kinixys	homeana		Testudinidae			?M, F?		211	223									Swingland and Klemens 1989	Halamkova, L., T.A. Langen, and J.A. Schulte II. 2012. Patterns of Sexual Size Dimorphism in Chelonia. Biological Journal of the Linnean Society 108(2): 396-419.
						Kinixys	lobatsiana		Testudinidae										170	200				Boycott & Bourquin, 2000	Ceballos, C.P., D.C. Adams, J.B. Iverson, and N. Valenzuela. 2013. Phylogenetic Patterns of Sexual Size Dimorphism in Turtles and Their Implications for Rensch's Rule. Evolutionary Biology 40: 194-208.
yes						Kinixys	lobatsiana		Testudinidae			?M, F?		162	167									Swingland and Klemens 1989	Halamkova, L., T.A. Langen, and J.A. Schulte II. 2012. Patterns of Sexual Size Dimorphism in Chelonia. Biological Journal of the Linnean Society 108(2): 396-419.
yes			yes			Kinixys	natalensis		Testudinidae										130	160				Boycott & Bourquin, 2000; Bonin et al., 2006	Ceballos, C.P., D.C. Adams, J.B. Iverson, and N. Valenzuela. 2013. Phylogenetic Patterns of Sexual Size Dimorphism in Turtles and Their Implications for Rensch's Rule. Evolutionary Biology 40: 194-208.
						Kinixys	natalensis		Testudinidae			?M, F?		130	160									Bonin et al. 2006	Halamkova, L., T.A. Langen, and J.A. Schulte II. 2012. Patterns of Sexual Size Dimorphism in Chelonia. Biological Journal of the Linnean Society 108(2): 396-419.
						Kinixys	spekii		Testudinidae										170	200				Boycott & Bourquin, 2000; Bonin et al., 2006	Ceballos, C.P., D.C. Adams, J.B. Iverson, and N. Valenzuela. 2013. Phylogenetic Patterns of Sexual Size Dimorphism in Turtles and Their Implications for Rensch's Rule. Evolutionary Biology 40: 194-208.
yes						Kinixys	spekii		Testudinidae			?M, F?		181	198									Swingland and Klemens 1989	Halamkova, L., T.A. Langen, and J.A. Schulte II. 2012. Patterns of Sexual Size Dimorphism in Chelonia. Biological Journal of the Linnean Society 108(2): 396-419.
						Kinosternon	alamosae		Kinosternidae										135	126				Iverson, 1990; Bonin et al., 2006	Ceballos, C.P., D.C. Adams, J.B. Iverson, and N. Valenzuela. 2013. Phylogenetic Patterns of Sexual Size Dimorphism in Turtles and Their Implications for Rensch's Rule. Evolutionary Biology 40: 194-208.
yes						Kinosternon	alamosae		Kinosternidae			36M, F19		127	120									Iverson 1991	Halamkova, L., T.A. Langen, and J.A. Schulte II. 2012. Patterns of Sexual Size Dimorphism in Chelonia. Biological Journal of the Linnean Society 108(2): 396-419.
yes						Kinosternon	arizonense		Kinosternidae					141.3	130.8				181.3	167.3				Iverson, 1989; Gibbons & Lovich, 1990	Ceballos, C.P., D.C. Adams, J.B. Iverson, and N. Valenzuela. 2013. Phylogenetic Patterns of Sexual Size Dimorphism in Turtles and Their Implications for Rensch's Rule. Evolutionary Biology 40: 194-208.
	yes					Kinosternon	baurii	striped mud turtle	Kinosternidae	140	159.25	1M, 4F	Big Pine Key, Summerland Key, and Cudjoe Key islands, Monroe County, Florida				211	211					Dunson, W.A. 1979. Salinity Tolerance and Osmoregulation of the Key Mud Turtle, Kinosternon b. baurii. Copeia 1979(3): 548-552.
yes						Kinosternon	baurii		Kinosternidae					83.7	115.3				103.8	91.6				Iverson, 1978	Ceballos, C.P., D.C. Adams, J.B. Iverson, and N. Valenzuela. 2013. Phylogenetic Patterns of Sexual Size Dimorphism in Turtles and Their Implications for Rensch's Rule. Evolutionary Biology 40: 194-208.
						Kinosternon	baurii		Kinosternidae			52M, F101		104	115									Iverson 1978	Halamkova, L., T.A. Langen, and J.A. Schulte II. 2012. Patterns of Sexual Size Dimorphism in Chelonia. Biological Journal of the Linnean Society 108(2): 396-419.
						Kinosternon	chimalhuaca		Kinosternidae					121	108				160	130				Berry et al., 1997; Iverson & Berry, 1998; Bonin et al., 2006	Ceballos, C.P., D.C. Adams, J.B. Iverson, and N. Valenzuela. 2013. Phylogenetic Patterns of Sexual Size Dimorphism in Turtles and Their Implications for Rensch's Rule. Evolutionary Biology 40: 194-208.
yes						Kinosternon	chimalhuaca		Kinosternidae			54M, F57		157	127									Berry et al. 1997	Halamkova, L., T.A. Langen, and J.A. Schulte II. 2012. Patterns of Sexual Size Dimorphism in Chelonia. Biological Journal of the Linnean Society 108(2): 396-419.
yes						Kinosternon	durangoense		Kinosternidae					139	120				183	145				Gibbons & Lovich, 1990; Iverson, 1989	Ceballos, C.P., D.C. Adams, J.B. Iverson, and N. Valenzuela. 2013. Phylogenetic Patterns of Sexual Size Dimorphism in Turtles and Their Implications for Rensch's Rule. Evolutionary Biology 40: 194-208.
						Kinosternon	flavescens		Kinosternidae					120.1	101.7				141.9	135.1				Iverson, 1989; Gibbons & Lovich, 1990; Ewert & Nelson, 1991	Ceballos, C.P., D.C. Adams, J.B. Iverson, and N. Valenzuela. 2013. Phylogenetic Patterns of Sexual Size Dimorphism in Turtles and Their Implications for Rensch's Rule. Evolutionary Biology 40: 194-208.
yes						Kinosternon	flavescens		Kinosternidae			399M, F321		144	128									Berry and Berry 1984	Halamkova, L., T.A. Langen, and J.A. Schulte II. 2012. Patterns of Sexual Size Dimorphism in Chelonia. Biological Journal of the Linnean Society 108(2): 396-419.
						Kinosternon	hirtipes	mud turtle	Kinosternidae	212.7	202.6	295M, 255F	Galeana, Chihuahua, Mexico	112.6	107.4	380	325	380	141.8	131.1	141.8		Iverson, J.B., E.L. Barthelmess, G.R. Smith, and C.E. DeRivera. 1991. Growth and Reproduction in the Mud Turtle Kinosternon hirtipes in Chihuahua, Mexico. Journal of Herpetology 25(1): 64-72.
						Kinosternon	hirtipes		Kinosternidae										185	160				Iverson, 1985a; Iverson, 1985b; Bonin et al., 2006	Ceballos, C.P., D.C. Adams, J.B. Iverson, and N. Valenzuela. 2013. Phylogenetic Patterns of Sexual Size Dimorphism in Turtles and Their Implications for Rensch's Rule. Evolutionary Biology 40: 194-208.
						Kinosternon	hirtipes		Kinosternidae			312M, F244		182	152									Iverson 1991	Halamkova, L., T.A. Langen, and J.A. Schulte II. 2012. Patterns of Sexual Size Dimorphism in Chelonia. Biological Journal of the Linnean Society 108(2): 396-419.
						Kinosternon	hirtipes ssp chapalaense	Mexican mud turtle	Kinosternidae	170	510	1M, 1F	Laguna Zapotlan, Jalisco state, Mexico	113.4	150.2								Reyes-Velasco, J., J.B. Iverson, and O. Flores-Villela. 2013. The Conservation Status of Several Endemic Mexican Kinosternid Turtles. Chelonian Conservation and Biology 12(1): 203-208.
yes	yes					Kinosternon	hirtipes ssp magdalense	Mexican mud turtle	Kinosternidae	192.5	300	4M, 2F	Presa San Juanico, Cotija de la Paz municipality, Michoacan state, Mexico	114.85	123.35	220	340	340	120.5	128.2	128.2		Reyes-Velasco, J., J.B. Iverson, and O. Flores-Villela. 2013. The Conservation Status of Several Endemic Mexican Kinosternid Turtles. Chelonian Conservation and Biology 12(1): 203-208.
	yes				yes	Kinosternon	integrum	Mexican mud turtle	Kinosternidae	736.45	450	2M, 1F	Tonatico, Estado de Mexico, Mexico Presa San Juanico, Cotija de la Paz municipality, Michoacan state, Mexico										Macip-Rios, R., and G. Casas-Andreu. 2006. Kinosternon integrum (Mexican Mud Turtle) Size. Herpetological Review 37(1): 79.			Reyes-Velasco, J., J.B. Iverson, and O. Flores-Villela. 2013. The Conservation Status of Several Endemic Mexican Kinosternid Turtles. Chelonian Conservation and Biology 12(1): 203-208.
						Kinosternon	integrum		Kinosternidae										223	195				Iverson et al., 1998; Bonin et al., 2006; Macip-Rios & Casas-Andreu, 2006	Ceballos, C.P., D.C. Adams, J.B. Iverson, and N. Valenzuela. 2013. Phylogenetic Patterns of Sexual Size Dimorphism in Turtles and Their Implications for Rensch's Rule. Evolutionary Biology 40: 194-208.
yes						Kinosternon	integrum		Kinosternidae			171M, F220		197	168									Iverson 1991	Halamkova, L., T.A. Langen, and J.A. Schulte II. 2012. Patterns of Sexual Size Dimorphism in Chelonia. Biological Journal of the Linnean Society 108(2): 396-419.
yes						Kinosternon	oaxacae		Kinosternidae					140.9	126.6				175	157				Iverson, 1983; Iverson, 1986; Bonin et al., 2006	Ceballos, C.P., D.C. Adams, J.B. Iverson, and N. Valenzuela. 2013. Phylogenetic Patterns of Sexual Size Dimorphism in Turtles and Their Implications for Rensch's Rule. Evolutionary Biology 40: 194-208.
						Kinosternon	oaxacae		Kinosternidae			18M, F21		175	137									Berry et al. 1997	Halamkova, L., T.A. Langen, and J.A. Schulte II. 2012. Patterns of Sexual Size Dimorphism in Chelonia. Biological Journal of the Linnean Society 108(2): 396-419.
	yes			yes		Kinosternon	scorpioides	scorpion mud turtle	Kinosternidae	314.05	430.08	75M, 176F		147.9	152.6	560	660	660	185	190	190	note: captive raised masses	Castro, A.B. 2006. Biologia reprodutiva e crescimento do muçuã Kinosternon scorpioides (Linnaeus, 1776) em cativeiro. Unpublished MSc Thesis, Universidade Federal do Para, Belem. 100pp.
						Kinosternon	scorpioides	scorpion mud turtle	Kinosternidae	611	755	9M, 15F	Palo Verde National Park, Costa Rica			730	910	910					Marquez, C. 1995. Historia Natural y Dimofism Sexual de la Tortuga Kinosternon scorpioides en Palo Verde Costa Rica. Revista de Ecologia Latino-Americana 2(1-3): 37-44.
yes						Kinosternon	scorpioides		Kinosternidae					161	138				205	180				Pritchard & Trebbau, 1984; Berry & Iverson, 2001	Ceballos, C.P., D.C. Adams, J.B. Iverson, and N. Valenzuela. 2013. Phylogenetic Patterns of Sexual Size Dimorphism in Turtles and Their Implications for Rensch's Rule. Evolutionary Biology 40: 194-208.
						Kinosternon	scorpioides		Kinosternidae			69M, F82		139	148									Iverson 1991	Halamkova, L., T.A. Langen, and J.A. Schulte II. 2012. Patterns of Sexual Size Dimorphism in Chelonia. Biological Journal of the Linnean Society 108(2): 396-419.
	yes					Kinosternon	sonoriense	Sonoran Mud turtle	Kinosternidae	298	340	~580	Arizona										van Loben Sels, R.C., J.D. Congdon, and J.T. Austin. 1997. Life history and ecology of the Sonoran mud turtle (Kinosternon sonoriense) in southeastern Arizona: a preliminary report. Chelonian Conservation and Biology 2:338-344.
						Kinosternon	sonoriense	Sonoran Mud turtle	Kinosternidae	169	151	1M, 1F	Hidalgo County, New Mexico	114.5	101.7								Stone, P.A., M.E. Babb, B.D. Stanila, G.W. Kersey, and Z.S. Stone. 2005. Kinosternon sonoriense (Sonoran Mud Turtle) Diet. Herpetological Review 36(2): 167-168.
						Kinosternon	sonoriense		Kinosternidae					100	111				155	175				Iverson, 1976; Gibbons & Lovich, 1990; Bonin et al., 2006	Ceballos, C.P., D.C. Adams, J.B. Iverson, and N. Valenzuela. 2013. Phylogenetic Patterns of Sexual Size Dimorphism in Turtles and Their Implications for Rensch's Rule. Evolutionary Biology 40: 194-208.
yes						Kinosternon	sonoriense		Kinosternidae			205M, F262		168	160									van Loben Sels et al. 1997	Halamkova, L., T.A. Langen, and J.A. Schulte II. 2012. Patterns of Sexual Size Dimorphism in Chelonia. Biological Journal of the Linnean Society 108(2): 396-419.
						Kinosternon	subrubrum	mud turtles	Kinosternidae	110.3	118.9	263M, 175F	Savannah River Plant and Capers Island, South Carolina	85.5	86.3								Congdon, J.D., J.L. Greene, and J.W. Gibbons. 1986. Biomass of Freshwater Turtles: A Geographic Comparison. American Midland Naturalist 115(1): 165-173.
						Kinosternon	subrubrum		Kinosternidae					87.9	88.3									Gibbons & Lovich, 1990; Lovich & Lamb, 1995	Ceballos, C.P., D.C. Adams, J.B. Iverson, and N. Valenzuela. 2013. Phylogenetic Patterns of Sexual Size Dimorphism in Turtles and Their Implications for Rensch's Rule. Evolutionary Biology 40: 194-208.
yes						Kinosternon	subrubrum		Kinosternidae			214M, F189		101	102									Gibbons 1983	Halamkova, L., T.A. Langen, and J.A. Schulte II. 2012. Patterns of Sexual Size Dimorphism in Chelonia. Biological Journal of the Linnean Society 108(2): 396-419.
	yes					Kinosternum	subrubrum	eastern mud turtle	Kinosternidae	71	183	<10	East Texas										Brian Fontenot, unpublished data
	yes					Lepidochelys	kempii	Kemp's ridley seaturtle	Cheloniidae	29400	31400	2M, 4F											Rostal, D.C. 2005. Seasonal Reproductive Biology of the Kemp's Ridley Sea Turtle (Lepidochelys kempii): Comparison of Captive and Wild Populations. Chelonian Conservation and Biology 4(4): 788-800.
yes						Lepidochelys	kempii		Cheloniidae			11M, F69		643	719									Shaver et al. 2005, Witzell et al. 2005	Halamkova, L., T.A. Langen, and J.A. Schulte II. 2012. Patterns of Sexual Size Dimorphism in Chelonia. Biological Journal of the Linnean Society 108(2): 396-419.
yes						Lepidochelys	olivacea		Cheloniidae			?M, F?		690	735									Pritchard and Trebbau 1984, Silas et al. 1984	Halamkova, L., T.A. Langen, and J.A. Schulte II. 2012. Patterns of Sexual Size Dimorphism in Chelonia. Biological Journal of the Linnean Society 108(2): 396-419.
						Lepidochelys	kempii		Cheloniidae					605	585				663	719.5				Zug et al., 1997; Witzell, 2005; Ernst et al., 2007	Ceballos, C.P., D.C. Adams, J.B. Iverson, and N. Valenzuela. 2013. Phylogenetic Patterns of Sexual Size Dimorphism in Turtles and Their Implications for Rensch's Rule. Evolutionary Biology 40: 194-208.
						Lepidochelys	olivacea		Cheloniidae					665.2	701				720	793.3				Pritchard & Trebbau, 1984; Beavers & Cassano, 1996; Plotkin et al., 1996; Zug et al., 1997; da Silva et al., 2007	Ceballos, C.P., D.C. Adams, J.B. Iverson, and N. Valenzuela. 2013. Phylogenetic Patterns of Sexual Size Dimorphism in Turtles and Their Implications for Rensch's Rule. Evolutionary Biology 40: 194-208.
						Leucocephalon	yuwonoi	Sulawesi Forest Turtle	Geoemydidae	1850	1000	14M,21F	Palu, Sulawesi	223	172	2500	1900	2500	260	210	260	maximums are from all populations in study	Riyanto, A. 2006. Notes on exploitation, population status, distribution, and natural history of the Sulawesi Forest Turtle (Leucocephalon yuwonoi) in north-central Sulawesi, Indonesia. Chelonian Conservation and Biology 5(2):320-323.
						Leucocephalon	yuwonoi	Sulawesi Forest Turtle	Geoemydidae	2070	1600	3M,2F	Moutong, Parimo, Sulawesi	228	193	2500	1900	2500	260	210	260	maximums are from all populations in study	Riyanto, A. 2006. Notes on exploitation, population status, distribution, and natural history of the Sulawesi Forest Turtle (Leucocephalon yuwonoi) in north-central Sulawesi, Indonesia. Chelonian Conservation and Biology 5(2):320-323.
						Leucocephalon	yuwonoi	Sulawesi Forest Turtle	Geoemydidae	1460	1200	5M,8F	Dondo, Toli Toli, Sulawesi	184	164	2500	1900	2500	260	210	260	maximums are from all populations in study	Riyanto, A. 2006. Notes on exploitation, population status, distribution, and natural history of the Sulawesi Forest Turtle (Leucocephalon yuwonoi) in north-central Sulawesi, Indonesia. Chelonian Conservation and Biology 5(2):320-323.
						Leucocephalon	yuwonoi	Sulawesi Forest Turtle	Geoemydidae	1780	1300	5M,4F	Sindue, Sulawesi	236	196	2500	1900	2500	260	210	260	maximums are from all populations in study	Riyanto, A. 2006. Notes on exploitation, population status, distribution, and natural history of the Sulawesi Forest Turtle (Leucocephalon yuwonoi) in north-central Sulawesi, Indonesia. Chelonian Conservation and Biology 5(2):320-323.
						Leucocephalon	yuwonoi	Sulawesi Forest Turtle	Geoemydidae	1760	1300	9M,9F	Bangkir, Toli Toli, Sulawesi	229	186	2500	1900	2500	260	210	260	maximums are from all populations in study	Riyanto, A. 2006. Notes on exploitation, population status, distribution, and natural history of the Sulawesi Forest Turtle (Leucocephalon yuwonoi) in north-central Sulawesi, Indonesia. Chelonian Conservation and Biology 5(2):320-323.
yes				yes		Leucocephalon	yuwonoi	Sulawesi Forest Turtle	Geoemydidae	1800	1200	15M, 15F		231.3	185.6	2450	1800	2450	250	210		note: captive from Palu, Indonesia	Ives, I. 2006. Conservation of Sulawesi's Two Endemic Chelonians, Leucocephalon yuwonoi and Indotestudo forstenii; A Preliminary Investigation into In-situ and Ex-situ Conservation Concerns. Msc Thesis. Antioch University New England.
	yes			yes		Leucocephalon	yuwonoi	Sulawesi Forest Turtle	Geoemydidae	2000	1200	15M, 15F		240.9	193.4	2700	1600	2700	271.9	218	271.9	note: captive from US	Ives, I. 2006. Conservation of Sulawesi's Two Endemic Chelonians, Leucocephalon yuwonoi and Indotestudo forstenii; A Preliminary Investigation into In-situ and Ex-situ Conservation Concerns. Msc Thesis. Antioch University New England.
						Leucocephalon	yuwonoi		Geoemydidae			15M, F15		250	210									Ives 2006	Halamkova, L., T.A. Langen, and J.A. Schulte II. 2012. Patterns of Sexual Size Dimorphism in Chelonia. Biological Journal of the Linnean Society 108(2): 396-419.
yes						Lissemys	punctata		Trionychidae					200.2	197.9				249	277.5				Yadava & Prasad, 1982; Agarwal, 1987	Ceballos, C.P., D.C. Adams, J.B. Iverson, and N. Valenzuela. 2013. Phylogenetic Patterns of Sexual Size Dimorphism in Turtles and Their Implications for Rensch's Rule. Evolutionary Biology 40: 194-208.
						Lissemys	punctata		Trionychidae					238	280									Sundar 2004	Halamkova, L., T.A. Langen, and J.A. Schulte II. 2012. Patterns of Sexual Size Dimorphism in Chelonia. Biological Journal of the Linnean Society 108(2): 396-419.
						Lissemys	punctata ssp andersoni	Indian flap-shelled turtle	Trionychidae	727	955	48M, 71F	Etawah, Uttar Pradesh, India			1400	2700	2700			280		Sundar, K.S.G. 2004. From a Poacher's Bag: Patterns of Exploitation of Lissemys punctata andersoni in Etawah, Uttar Pradesh, India. Turtle and Tortoise Newsletter 8: 18-19.
	yes					Lissemys	punctata ssp andersoni	Indian flap-shelled turtle	Trionychidae	5000	7000		Orang National Park, Assam state, India	213.5	306.5				225	370	370	CL are midpoint of range	Baruah, C., P. Chetia, S.K. Bhuyan, and D.K. Sharma. 2012. Diversity of Freshwater Turtles and Their Possible Conservation in and Around the Orang National Park, Assam India. Tigerpaper 39(1): 24-30.
						Macrochelys	temminckii	Western alligator snapping turtle	Chelydridae	21300	13400	48M, 56F	southeastern Louisiana	472	396	51400	27700	120000	622	533	800		Boundy, J., and C. Kennedy. 2006. Trapping Survey Results for the Alligator Snapping Turtle (Macrochelys temminckii) in Southeastern Louisiana, with Comments on Exploitation. Chelonian Conservation and Biology 5(1): 3-9.
						Macrochelys	temminckii	Western alligator snapping turtle	Chelydridae	36300	14400	41M,47F	Sequoyah National Wildlife Refuge, Muskogee County and Sequoyah County, Oklahoma			46400	26800	46400			614		Riedle, J.D., P.A. Shipman, S.F. Fox, J.C. Hackler, and D.M. Leslie, Jr. 2008. Population structure of the Alligator Snapping Turtle, Macrochelys temminckii, on the western edge of its distribution. Chelonian Conservation and Biology 7(1):100-104.
yes						Macrochelys	temminckii		Chelydridae			48M, F56		622	533									Boudy and Kennedy 2006	Halamkova, L., T.A. Langen, and J.A. Schulte II. 2012. Patterns of Sexual Size Dimorphism in Chelonia. Biological Journal of the Linnean Society 108(2): 396-419.
						Macrochelys	temminckii		Chelydridae					469.1	390				598.3	482				Dobie, 1971; Morris & Sweet, 1985; Gibbons & Lovich, 1990; Trauth et al., 1998; Boundy & Kennedy, 2006	Ceballos, C.P., D.C. Adams, J.B. Iverson, and N. Valenzuela. 2013. Phylogenetic Patterns of Sexual Size Dimorphism in Turtles and Their Implications for Rensch's Rule. Evolutionary Biology 40: 194-208.
						Macrochelys	temminckii	alligator snapping turtle	Chelydridae	37340	17130	<20	East Texas										Brian Fontenot, unpublished data
	yes					Macrochelys	temminckii	Alligator snapping turtle	Chelydridae	40100	17900	<10											Harrel, J.B., N.H. Douglas, M.M. Haraway, and R.D. Thomas. 1996. Mating behavior of captive alligator snapping turtles Macroclemys temminckii. Chelonian Conservation and Biology 2(1):101-105
						Macrochelys	temminckii	Alligator snapping turtle	Chelydridae	24600	13100	4m,7f	northeastern Arkansas	476.3	361.1								Trauth, S.E., J.D. Wilhide, and A. Holt. 1998. Population structure and movement patterns of alligator snapping turtles (Macroclemys temminckii) in northeastern Arkansas. Chelonian Conservation and Biology 3(1):64-70.
						Malaclemys	terrapin	Diamondback terrapin	Emydidae	242	667	220	South Carolina										Gibbons, J.W., J.E. Lovich, A.D. Tucker, N.N. FitzSimmons, and J.L. Greene. 2001. Demographic and ecological factors affecting conservation and management of the diamondback terrapin (Malaclemys terrapin) in South Carolina. Chelonian Conservation and Biology 4:66-74.
						Malaclemys	terrapin		Emydidae			495M, F751		150	202									Gibbons et al. 2001	Halamkova, L., T.A. Langen, and J.A. Schulte II. 2012. Patterns of Sexual Size Dimorphism in Chelonia. Biological Journal of the Linnean Society 108(2): 396-419.
	yes					Malaclemys	terrapin ssp rhizophorarum	Mangrove Diamondback terrapin	Emydidae	258.36	766.45	55M,289F	TLK study site, Florida Keys	119.81	166.57	420	1175	1175	135	189	189		Mealey, B.K., J.D. Baldwin, G.B. Parks-Mealey, G.D. Bossart, and M.R.J. Forstner. 2014. Characteristics of mangrove diamondback terrapins (Malaclemys terrapin rhizophorarum) inhabiting altered and natural mangrove islands. Journal of North American Herpetology 2014:76-80.
yes						Malaclemys	terrapin ssp rhizophorarum	Mangrove Diamondback terrapin	Emydidae	221.25	892.02	8M,114F	CKW study site, Florida Keys	112.25	172.28	320	1150	1150	129	196	196		Mealey, B.K., J.D. Baldwin, G.B. Parks-Mealey, G.D. Bossart, and M.R.J. Forstner. 2014. Characteristics of mangrove diamondback terrapins (Malaclemys terrapin rhizophorarum) inhabiting altered and natural mangrove islands. Journal of North American Herpetology 2014:76-80.
						Malaclemys	terrapin		Emydidae					122.5	192				150	238				Ernst et al., 1994; Conant & Collins, 1998; Bonin et al., 2006; Ernst et al., 2007; Stephens & Wiens, 2009	Ceballos, C.P., D.C. Adams, J.B. Iverson, and N. Valenzuela. 2013. Phylogenetic Patterns of Sexual Size Dimorphism in Turtles and Their Implications for Rensch's Rule. Evolutionary Biology 40: 194-208.
						Malacochersus	tornieri	Pancake Tortoise	Testudinidae	260.4	380	40	Tanzania										Moll, D. and M.W. Klemens. 1996. Ecological characteristics of the pancake tortoise, Malacochersus tornieri, in Tanzania. Chelonian Conservation and Biology 2(1):26-35.
	yes			yes		Malacochersus	tornieri	Pancake Tortoise	Testudinidae	405.1	470.2	14M, 29F	Columbus, Ohio	146.3	151.6							note: captive raised masses	Ewert, M.A., R.E. Hatcher, and J.M. Goode. 2004. Sex Determination and Ontogeny in Malacochersus tornieri, the Pancake Tortoise. Journal of Herpetology 38(2): 291-295.
				yes		Malacochersus	tornieri	pancake tortoise	Testudinidae	370	410	43M, 76F		147.5	147.7	500	580	580	160	171	171	note: captive raised masses	Kabigumila, J. 2002. Morphometrics of the Pancake Tortoise (Malacochersus tornieri) in Tanzania. Tanzania Journal of Science 28(2): 33-46.
yes						Malacochersus	tornieri		Testudinidae					146.3	151.6									Ewert et al., 2004	Ceballos, C.P., D.C. Adams, J.B. Iverson, and N. Valenzuela. 2013. Phylogenetic Patterns of Sexual Size Dimorphism in Turtles and Their Implications for Rensch's Rule. Evolutionary Biology 40: 194-208.
						Malacochersus	tornieri		Testudinidae			22M, F18		170	178									Moll and Klemens 1996	Halamkova, L., T.A. Langen, and J.A. Schulte II. 2012. Patterns of Sexual Size Dimorphism in Chelonia. Biological Journal of the Linnean Society 108(2): 396-419.
yes						Malayemys	macrocephala		Geoemydidae			15M, F21		131	187									Brophy 2006	Halamkova, L., T.A. Langen, and J.A. Schulte II. 2012. Patterns of Sexual Size Dimorphism in Chelonia. Biological Journal of the Linnean Society 108(2): 396-419.
yes						Malayemys	subtrijuga		Geoemydidae			78M, F248		199	236									Platt et al.2008	Halamkova, L., T.A. Langen, and J.A. Schulte II. 2012. Patterns of Sexual Size Dimorphism in Chelonia. Biological Journal of the Linnean Society 108(2): 396-419.
						Malayemys	macrocephala		Geoemydidae					117.2	148.6				150	207				Brophy, 2006, Brophy, 2002	Ceballos, C.P., D.C. Adams, J.B. Iverson, and N. Valenzuela. 2013. Phylogenetic Patterns of Sexual Size Dimorphism in Turtles and Their Implications for Rensch's Rule. Evolutionary Biology 40: 194-208.
						Malayemys	subtrijuga		Geoemydidae										152	187				Brophy, 2002	Ceballos, C.P., D.C. Adams, J.B. Iverson, and N. Valenzuela. 2013. Phylogenetic Patterns of Sexual Size Dimorphism in Turtles and Their Implications for Rensch's Rule. Evolutionary Biology 40: 194-208.
yes						Manouria	emys		Testudinidae					350	440									Lambert & Howes, 1994	Ceballos, C.P., D.C. Adams, J.B. Iverson, and N. Valenzuela. 2013. Phylogenetic Patterns of Sexual Size Dimorphism in Turtles and Their Implications for Rensch's Rule. Evolutionary Biology 40: 194-208.
yes			yes			Manouria	impressa		Testudinidae										279	302				Chan-Ard et al., 1996	Ceballos, C.P., D.C. Adams, J.B. Iverson, and N. Valenzuela. 2013. Phylogenetic Patterns of Sexual Size Dimorphism in Turtles and Their Implications for Rensch's Rule. Evolutionary Biology 40: 194-208.
yes						Mauremys	caspica		Geoemydidae					115	155									Busack & Ernst, 1980	Ceballos, C.P., D.C. Adams, J.B. Iverson, and N. Valenzuela. 2013. Phylogenetic Patterns of Sexual Size Dimorphism in Turtles and Their Implications for Rensch's Rule. Evolutionary Biology 40: 194-208.
yes						Mauremys	japonica		Geoemydidae					113.8	160.8				150.1	188.8				Yabe, 1989; 1992; Iverson & McCord, 1994	Ceballos, C.P., D.C. Adams, J.B. Iverson, and N. Valenzuela. 2013. Phylogenetic Patterns of Sexual Size Dimorphism in Turtles and Their Implications for Rensch's Rule. Evolutionary Biology 40: 194-208.
	yes					Mauremys	leprosa	Mediterranian turtle	Geoemydidae	577.25	911	4M, 2F	El Portil Pond, southern Spain (37.14N, 7.2W)	165.35	185.3	778	1048	1048	178.5	191.3	191.3		Perez-Santigosa, N., J. Hidalgo-Vila, and C. Diaz-Paniagua. 2013. Comparing Activity Patterns and Aquatic Home Range Areas Among Exotic and Native Turtles in Southern Spain. Chelonian Conservation and Biology 12(2): 313-319.
yes						Mauremys	leprosa		Geoemydidae					130.4	159.2									Busack & Ernst, 1980; Muñoz & Nicolau, 2006	Ceballos, C.P., D.C. Adams, J.B. Iverson, and N. Valenzuela. 2013. Phylogenetic Patterns of Sexual Size Dimorphism in Turtles and Their Implications for Rensch's Rule. Evolutionary Biology 40: 194-208.
						Mauremys	mutica		Geoemydidae					149.9	146.4				196	195				Iverson & McCord, 1994; Yasukawa et al., 1996; Bonin et al., 2006	Ceballos, C.P., D.C. Adams, J.B. Iverson, and N. Valenzuela. 2013. Phylogenetic Patterns of Sexual Size Dimorphism in Turtles and Their Implications for Rensch's Rule. Evolutionary Biology 40: 194-208.
yes	yes					Mauremys	nigricans	redneck pond turtle	Geoemydidae	523.5	912	3M, 3F		161	184.7								Artner, H. 2009. Successful Breeding of the Chinese Red-necked Pond Turtle Mauremys [Chinemys] nigricans. (Gray, 1834). Emys 16: 4-22.
						Mauremys	nigricans		Geoemydidae										185	257				Iverson & McCord, 1989	Ceballos, C.P., D.C. Adams, J.B. Iverson, and N. Valenzuela. 2013. Phylogenetic Patterns of Sexual Size Dimorphism in Turtles and Their Implications for Rensch's Rule. Evolutionary Biology 40: 194-208.
	yes					Mauremys	reevesii	Reeves' turtle	Geoemydidae	353.1	743.3	833M, 214F	Ishima Island, Japan	131.9	165.5				185.3	237			Lovich, J.E., Y. Yasukawa, and H. Ota. 2011. Mauremys reevesii (Gray 1831)-Reeves' Turtle, Chinese Three-keeled Pond Turtle. Chelonian Research Monograph 5: 50.1-50.10.
						Mauremys	reevesii		Geoemydidae					99	124.5				185.5	237.2				Gibbons & Lovich, 1990	Ceballos, C.P., D.C. Adams, J.B. Iverson, and N. Valenzuela. 2013. Phylogenetic Patterns of Sexual Size Dimorphism in Turtles and Their Implications for Rensch's Rule. Evolutionary Biology 40: 194-208.
yes	yes					Mauremys	rivulata	Western Caspian turtle	Geoemydidae	109.4	257.5	27M, 70F	Selçuk, Selçuk district, İzmir Province, Turkey	93.9	119.5	380	823	823	142	18.1	18.1		Güçlü, O., and O. Türkozan. 2010. Population Structure of Mauremys rivulata in Western Turkey. Turkish Jounal of Zoology 34(3): 385-391.
						Mauremys	rivulata	Western Caspian turtle	Geoemydidae	381	594	41M, 16F	Cukurkoy valley, İzmir Province, Aegian Region, Turkey	146	168	872	878	878	205	188	205		Auer, M., and E. Taskavak. 2004. Population Structures of Syntopic Emys orbicularis and Mauremys rivulata in Western Turkey. Biologia, Bratislava 59 Supplement 14: 81-84.
						Mauremys	rivulata		Geoemydidae					98	125									Busack & Ernst, 1980	Ceballos, C.P., D.C. Adams, J.B. Iverson, and N. Valenzuela. 2013. Phylogenetic Patterns of Sexual Size Dimorphism in Turtles and Their Implications for Rensch's Rule. Evolutionary Biology 40: 194-208.
	yes					Mauremys	sinensis	Chinese stripe-necked turtle	Geoemydidae	272.8	527.2	249M, 155F	Keelung River, northern Taiwan	126	159.4				198.4	269.9	269.9		Chen, T., and K. Lue. 1998. Ecology of the Chinese Stripe-necked Turtle, Ocadia sinensis (Testudines: Emydidae), in the Keelung River, Northern Taiwan. Copeia 1998(4): 944-962.
						Mauremys	sinensis		Geoemydidae					150.9	190.7				192.1	264.8				Gibbons & Lovich, 1990; Chen & Lue, 1998; Chen & Lue 2008	Ceballos, C.P., D.C. Adams, J.B. Iverson, and N. Valenzuela. 2013. Phylogenetic Patterns of Sexual Size Dimorphism in Turtles and Their Implications for Rensch's Rule. Evolutionary Biology 40: 194-208.
yes						Mauremys	annamensis		Geoemydidae					168.7	191.1				188	285				Iverson & McCord, 1994	Ceballos, C.P., D.C. Adams, J.B. Iverson, and N. Valenzuela. 2013. Phylogenetic Patterns of Sexual Size Dimorphism in Turtles and Their Implications for Rensch's Rule. Evolutionary Biology 40: 194-208.
						Mauremys	leprosa		Geoemydidae			45M, F43		175	205									Munoz and Nicolau 2006	Halamkova, L., T.A. Langen, and J.A. Schulte II. 2012. Patterns of Sexual Size Dimorphism in Chelonia. Biological Journal of the Linnean Society 108(2): 396-419.
yes						Mauremys	mutica		Geoemydidae			28M, F25		187	187									Iverson and McCord 1994	Halamkova, L., T.A. Langen, and J.A. Schulte II. 2012. Patterns of Sexual Size Dimorphism in Chelonia. Biological Journal of the Linnean Society 108(2): 396-419.
yes						Mauremys	reevesii		Geoemydidae			12M, F19		146	182									Mao 1971	Halamkova, L., T.A. Langen, and J.A. Schulte II. 2012. Patterns of Sexual Size Dimorphism in Chelonia. Biological Journal of the Linnean Society 108(2): 396-419.
						Mauremys	rivulata		Geoemydidae			14M, F19		215	211									Ayaz et al. 2006	Halamkova, L., T.A. Langen, and J.A. Schulte II. 2012. Patterns of Sexual Size Dimorphism in Chelonia. Biological Journal of the Linnean Society 108(2): 396-419.
yes						Mauremys	sinensis		Geoemydidae			289M, F223		198	270									Chen and Lue 1998	Halamkova, L., T.A. Langen, and J.A. Schulte II. 2012. Patterns of Sexual Size Dimorphism in Chelonia. Biological Journal of the Linnean Society 108(2): 396-419.
						Melanochelys	tricarinata	tricarinate hill-turtle	Geoemydidae	461.5	384.4	82	India										Kumar, R.S., A. Harihar, and B. Pandav. 2009. A natural history account of the Tricarinate Hill-Turtle, Melanochelys tricarinata in the Doon Valley, northern India. Pp 105-109 In: Vasudevan, K. (ed), Freshwater turtles and tortoises of India. ENVIS Bulletin: Wildlife and Protected Areas, Vol. 12(1). Wildlife Institute of India, Dehradun, India.
yes	yes					Melanochelys	tricarinata	tricarinate hill turtle	Geoemydidae	1000	1800		Orang National Park, Assam state, India	135	177.5				147	185	185	CL are midpoint of range	Baruah, C., P. Chetia, S.K. Bhuyan, and D.K. Sharma. 2012. Diversity of Freshwater Turtles and Their Possible Conservation in and Around the Orang National Park, Assam India. Tigerpaper 39(1): 24-30.
						Melanochelys	tricarinata		Geoemydidae										196	156				Gemel pers. comm. to JBI	Ceballos, C.P., D.C. Adams, J.B. Iverson, and N. Valenzuela. 2013. Phylogenetic Patterns of Sexual Size Dimorphism in Turtles and Their Implications for Rensch's Rule. Evolutionary Biology 40: 194-208.
						Melanochelys	trijuga		Geoemydidae					150.9	223									Premkishore & Chandran, 1996	Ceballos, C.P., D.C. Adams, J.B. Iverson, and N. Valenzuela. 2013. Phylogenetic Patterns of Sexual Size Dimorphism in Turtles and Their Implications for Rensch's Rule. Evolutionary Biology 40: 194-208.
yes						Melanochelys	trijuga		Geoemydidae			12M, F17		250	220									Mukherjee et al. 2006	Halamkova, L., T.A. Langen, and J.A. Schulte II. 2012. Patterns of Sexual Size Dimorphism in Chelonia. Biological Journal of the Linnean Society 108(2): 396-419.
yes						Mesoclemmys	dahli		Chelidae			?M, F?		170	215									Pritchard and Trebbau 1984	Halamkova, L., T.A. Langen, and J.A. Schulte II. 2012. Patterns of Sexual Size Dimorphism in Chelonia. Biological Journal of the Linnean Society 108(2): 396-419.
yes	yes			yes		Mesoclemmys	gibba	Gibba toadhead turtle	Chelidae	428.3	444.7	6M, 6F		160	159							note: captive, from animal dealer	Onkonburi, J., and D.R. Formanowicz, Jr. 1997. Prey Choice by Predators: Effect of Prey Vulnerability. Ethology Ecology & Evolution 9: 19-25.
						Mesoclemmys	gibba		Chelidae			20M, F17		170	180									Metrailler and Le Gratiet 1996	Halamkova, L., T.A. Langen, and J.A. Schulte II. 2012. Patterns of Sexual Size Dimorphism in Chelonia. Biological Journal of the Linnean Society 108(2): 396-419.
						Mesoclemmys	heliostemma		Chelidae										310	310				(W P McCord et al. 2001)	Ceballos, C.P., D.C. Adams, J.B. Iverson, and N. Valenzuela. 2013. Phylogenetic Patterns of Sexual Size Dimorphism in Turtles and Their Implications for Rensch's Rule. Evolutionary Biology 40: 194-208.
yes						Mesoclemmys	heliostemma		Chelidae			?M, F?		310	310									Bonin et al. 2006	Halamkova, L., T.A. Langen, and J.A. Schulte II. 2012. Patterns of Sexual Size Dimorphism in Chelonia. Biological Journal of the Linnean Society 108(2): 396-419.
yes						Mesoclemmys	hogei		Chelidae					327	232									Rhodin et al., 1982	Ceballos, C.P., D.C. Adams, J.B. Iverson, and N. Valenzuela. 2013. Phylogenetic Patterns of Sexual Size Dimorphism in Turtles and Their Implications for Rensch's Rule. Evolutionary Biology 40: 194-208.
yes						Mesoclemmys	nasuta		Chelidae			?M, F?		250	280									Pritchard and Trebbau 1984	Halamkova, L., T.A. Langen, and J.A. Schulte II. 2012. Patterns of Sexual Size Dimorphism in Chelonia. Biological Journal of the Linnean Society 108(2): 396-419.
yes						Mesoclemmys	raniceps		Chelidae			?M, F?		250	320									Pritchard and Trebbau 1984	Halamkova, L., T.A. Langen, and J.A. Schulte II. 2012. Patterns of Sexual Size Dimorphism in Chelonia. Biological Journal of the Linnean Society 108(2): 396-419.
	yes					Mesoclemmys	vanderhaegei	Vanderhaege’s Toadhead Turtle	Chelidae	539	1052	15M, 16F	Alto Paranapanema River basin, Angatuba municipality, Sao Paulo state, Brazil	171	203		1470	1470		285	285		Marques, T.S., N.R.F. Lara, L.A.B. Bassetti, B.O. Ferronato, A. Malvasio, and L.M. Verdade. 2013. Population Structure of Mesoclemmys vanderhaegei (Testudines, Chelidae) in a Silvicultural System in Southeastern Brazil. Herpetology Notes 6: 179-182.
						Mesoclemmys	vanderhaegei	Vanderhaege’s Toadhead Turtle	Chelidae	260	453.29	27M, 42F	Chapada dos Guimaraes municipality, Mato Grosso state, Brazil	139	168	600	650	650	180	193	193		Brito, E.S. C. Strussmann, and J.M.F. Penha. 2009. Population Structure of Mesoclemmys vanderhaegei (Bour, 1973) (Testudines: Chelidae) in the Cerrado of Chapada dos Guimaraes, Mato Grosso, Brazil. Biota Neotropica 9(4): 245-248.
						Mesoclemmys	vanderhaegei		Chelidae					117	162									(Yanosky et al. 2000)	Ceballos, C.P., D.C. Adams, J.B. Iverson, and N. Valenzuela. 2013. Phylogenetic Patterns of Sexual Size Dimorphism in Turtles and Their Implications for Rensch's Rule. Evolutionary Biology 40: 194-208.
yes						Mesoclemmys	vanderhaegei		Chelidae			?M, F?		220	262									Bonin et al. 2006	Halamkova, L., T.A. Langen, and J.A. Schulte II. 2012. Patterns of Sexual Size Dimorphism in Chelonia. Biological Journal of the Linnean Society 108(2): 396-419.
						Mesoclemmys	zuliae		Chelidae					191	263				208	279				(P C H Pritchard and Trebbau 1984; P. C. H. Pritchard 1987; Bonin et al. 2006)	Ceballos, C.P., D.C. Adams, J.B. Iverson, and N. Valenzuela. 2013. Phylogenetic Patterns of Sexual Size Dimorphism in Turtles and Their Implications for Rensch's Rule. Evolutionary Biology 40: 194-208.
yes						Mesoclemmys	zuliae		Chelidae			?M, F?		208	279									Bonin et al. 2006	Halamkova, L., T.A. Langen, and J.A. Schulte II. 2012. Patterns of Sexual Size Dimorphism in Chelonia. Biological Journal of the Linnean Society 108(2): 396-419.
yes	yes					Mesoclemmys	tuberculata	tuberculate toadhead turtle	Chelidae	303.3	657.4	11M, 25F	Barro Vermelho, Maranhao state, Brazil	127.3	165.2	480	1300	1300	148.9	212	212		Batistella, A.M. 2008. Biologia de Trachemys adiutrix (Vanzolini, 1995) (Testudines, Emydidae) no Litoral do Nordeste - Brazil. Doctoral Thesis. Federal University of Amazonas.
yes						Morenia	ocellata		Geoemydidae			?M, F?		155	210									Bourret 2005	Halamkova, L., T.A. Langen, and J.A. Schulte II. 2012. Patterns of Sexual Size Dimorphism in Chelonia. Biological Journal of the Linnean Society 108(2): 396-419.
	yes					Morenia	petersi	Indian oscillated turtle	Geoemydidae	820	1150		Bangladesh										Schleich, H.H., W. Kastle (eds). 2002. Amphibians and reptiles of Nepal. Gantner Verlag K.G.
yes						Morenia	petersi	Indian eyed turtle	Geoemydidae	1200	1150		Orang National Park, Assam state, India	178.5	230				194	260	260	CL are midpoint of range	Baruah, C., P. Chetia, S.K. Bhuyan, and D.K. Sharma. 2012. Diversity of Freshwater Turtles and Their Possible Conservation in and Around the Orang National Park, Assam India. Tigerpaper 39(1): 24-30.
						Morenia	petersi		Geoemydidae			13M, F12		194	222									Rashid and Swingland 1997	Halamkova, L., T.A. Langen, and J.A. Schulte II. 2012. Patterns of Sexual Size Dimorphism in Chelonia. Biological Journal of the Linnean Society 108(2): 396-419.
yes	yes					Myuchelys	georgesi	Bellinger River turtle	Chelidae	462.2	977.3	221M, 170F	Bellinger River, Thora, New South Wales, Australia	161.1	203.9	1060	1430	1430	212	231	231		Blamires, S.J., R.-J. Spencer, P. King, and M.B. Thompson. 2005. Population Parameters and Life Table Analysis of Two Co-existing Freshwater Turtles: Are the Bellinger River Turtle Populations Threatened? Wildlife Research 32: 339-347.
						Myuchelys	georgesi		Chelidae			38M, F22		172	217									Allanson and Georges 1999	Halamkova, L., T.A. Langen, and J.A. Schulte II. 2012. Patterns of Sexual Size Dimorphism in Chelonia. Biological Journal of the Linnean Society 108(2): 396-419.
yes	yes					Myuchelys	latisternum	sawshelled turtle	Chelidae	257	840	29M, 15F	Johnstone River, northern Queensland, Australia	127.6	181.5				157.2	234.1		note: highly variable in size by region	Freeman, A., and J. Cann. 2014. Myuchelys latisternum (Gray 1867) - Sawshelled Turtle, Saw-shell Turtle. Chelonian Research Monographs 5: 73.1-73.8.
						Myuchelys	latisternum		Chelidae					199.3	262.3									(Hamann et al. 2008)	Ceballos, C.P., D.C. Adams, J.B. Iverson, and N. Valenzuela. 2013. Phylogenetic Patterns of Sexual Size Dimorphism in Turtles and Their Implications for Rensch's Rule. Evolutionary Biology 40: 194-208.
						Myuchelys	latisternum		Chelidae			~ 433M, F~ 433		227	291									Cann and Legler 1994	Halamkova, L., T.A. Langen, and J.A. Schulte II. 2012. Patterns of Sexual Size Dimorphism in Chelonia. Biological Journal of the Linnean Society 108(2): 396-419.
						Aspideretes	gangetica	Ganges soft-shelled turtle	Trionychidae	35000	30300		Orang National Park, Assam state, India	427.1	847.5				451	940	940	CL are midpoint of range	Baruah, C., P. Chetia, S.K. Bhuyan, and D.K. Sharma. 2012. Diversity of Freshwater Turtles and Their Possible Conservation in and Around the Orang National Park, Assam India. Tigerpaper 39(1): 24-30.
yes						Aspideretes	gangetica		Trionychidae			18M, F20		770	780									Rashid and Swingland 1997	Halamkova, L., T.A. Langen, and J.A. Schulte II. 2012. Patterns of Sexual Size Dimorphism in Chelonia. Biological Journal of the Linnean Society 108(2): 396-419.
	yes					Aspideretes	gangetica	Indian softshell turtle	Trionychidae	42000	54700		Bangladesh										Schleich, H.H., W. Kastle (eds). 2002. Amphibians and reptiles of Nepal. Gantner Verlag K.G.
						Nilssonia	hurum	Indian peacock softshell turtle	Trionychidae	9100	7700		Bangladesh										Schleich, H.H., W. Kastle (eds). 2002. Amphibians and reptiles of Nepal. Gantner Verlag K.G.
yes	yes					Nilssonia	hurum	peacock soft-shelled turtle	Trionychidae	10200	27000		Orang National Park, Assam state, India	150	547.5				170	600	600	CL are midpoint of range	Baruah, C., P. Chetia, S.K. Bhuyan, and D.K. Sharma. 2012. Diversity of Freshwater Turtles and Their Possible Conservation in and Around the Orang National Park, Assam India. Tigerpaper 39(1): 24-30.
						Nilssonia	hurum		Trionychidae			46M, F106		455	410									Rashid and Swingland 1997	Halamkova, L., T.A. Langen, and J.A. Schulte II. 2012. Patterns of Sexual Size Dimorphism in Chelonia. Biological Journal of the Linnean Society 108(2): 396-419.
yes	yes					Nilssonia	nigricans	black soft-shelled turtle	Trionychidae	15110	35320		Orang National Park, Assam state, India	491.5	540.55				580	541.1	580	CL are midpoint of range	Baruah, C., P. Chetia, S.K. Bhuyan, and D.K. Sharma. 2012. Diversity of Freshwater Turtles and Their Possible Conservation in and Around the Orang National Park, Assam India. Tigerpaper 39(1): 24-30.
						Nilssonia	nigricans		Trionychidae			54M, F46		780	740									Ahsan and Saeed 1989	Halamkova, L., T.A. Langen, and J.A. Schulte II. 2012. Patterns of Sexual Size Dimorphism in Chelonia. Biological Journal of the Linnean Society 108(2): 396-419.
yes						Notochelys	platynota		Geoemydidae			16M, F44		282	330									Brophy and Ernst 2004	Halamkova, L., T.A. Langen, and J.A. Schulte II. 2012. Patterns of Sexual Size Dimorphism in Chelonia. Biological Journal of the Linnean Society 108(2): 396-419.
	yes					Palea	steindachneri	wattle-necked softshell turtle	Trionychidae	3260	10100	1M, 1F	Honolulu Zoo, island of Oahu, Hawaii	300	338.33					426	426	note: male CL 300 mm, female CL 426 mm. Female largest of 5 females	McKeown, S., and R.G. Webb. 1982. Softshell Turtles in Hawaii. Journal of Herpetology 16(2): 107-111.
yes						Palea	steindachneri		Trionychidae			?M, F?		360	445									Ernst and Lovich 2009	Halamkova, L., T.A. Langen, and J.A. Schulte II. 2012. Patterns of Sexual Size Dimorphism in Chelonia. Biological Journal of the Linnean Society 108(2): 396-419.
yes	yes					Pangshura	smithii	brown-roofed turtle	Geoemydidae	1000	1500		Orang National Park, Assam state, India	106	139.5				107	185	185	CL are midpoint of range	Baruah, C., P. Chetia, S.K. Bhuyan, and D.K. Sharma. 2012. Diversity of Freshwater Turtles and Their Possible Conservation in and Around the Orang National Park, Assam India. Tigerpaper 39(1): 24-30.
						Pangshura	smithii		Geoemydidae			10M, F18		97	240									Rashid and Swingland 1997	Halamkova, L., T.A. Langen, and J.A. Schulte II. 2012. Patterns of Sexual Size Dimorphism in Chelonia. Biological Journal of the Linnean Society 108(2): 396-419.
yes	yes					Pangshura	sylhetensis	Assam roofed turtle	Geoemydidae	700	1150		Orang National Park, Assam state, India	84.5	207.5				97	210	210	CL are midpoint of range	Baruah, C., P. Chetia, S.K. Bhuyan, and D.K. Sharma. 2012. Diversity of Freshwater Turtles and Their Possible Conservation in and Around the Orang National Park, Assam India. Tigerpaper 39(1): 24-30.
						Pangshura	tecta	Indian roofed turtle	Geoemydidae	896	965	16M, 36F	Bangladesh										Hossain, M.L. & S.U. Sarker. 1995. Reproductive biology of the Indian Roofed turtle, Kachuga tecta, in Bangladesh. Chelonian Conservation and Biology 1:226-227.
yes						Pangshura	tecta	Indian roofed turtle	Geoemydidae	700	1000		Orang National Park, Assam state, India	113.1	126				128.2	146	146	CL are midpoint of range	Baruah, C., P. Chetia, S.K. Bhuyan, and D.K. Sharma. 2012. Diversity of Freshwater Turtles and Their Possible Conservation in and Around the Orang National Park, Assam India. Tigerpaper 39(1): 24-30.
						Pangshura	tecta		Geoemydidae					361.8	423.3				212	224				Agarwal et al., 1986; Hossain & Sarker, 1995a	Ceballos, C.P., D.C. Adams, J.B. Iverson, and N. Valenzuela. 2013. Phylogenetic Patterns of Sexual Size Dimorphism in Turtles and Their Implications for Rensch's Rule. Evolutionary Biology 40: 194-208.
						Pangshura	tentoria	Indian tent turtle	Geoemydidae	794	1335		Uttar Pradesh state, India										Narain, S., A. Tripathi, and S.B. Mishra. 2006. Population Ecology of a Freshwater Turtle Kachuga tentoria Near Panchnada (Etawah:U.P.) and its Role as a Water Purifer. Journal of Environmental Biology 27(3): 589-596.
	yes					Pangshura	tentoria	Indian tent turtle	Geoemydidae	800	1400		Orang National Park, Assam state, India	124.5	144.5				179	204	204	CL are midpoint of range	Baruah, C., P. Chetia, S.K. Bhuyan, and D.K. Sharma. 2012. Diversity of Freshwater Turtles and Their Possible Conservation in and Around the Orang National Park, Assam India. Tigerpaper 39(1): 24-30.
yes						Pangshura	tentoria		Geoemydidae					150.7	215.3									Bhadauria & Misra, 1988; Gibbons & Lovich, 1990; Narain et al., 2006	Ceballos, C.P., D.C. Adams, J.B. Iverson, and N. Valenzuela. 2013. Phylogenetic Patterns of Sexual Size Dimorphism in Turtles and Their Implications for Rensch's Rule. Evolutionary Biology 40: 194-208.
						Pangshura	tentoria		Geoemydidae			15M, F10		101	240									Rashid and Swingland 1997	Halamkova, L., T.A. Langen, and J.A. Schulte II. 2012. Patterns of Sexual Size Dimorphism in Chelonia. Biological Journal of the Linnean Society 108(2): 396-419.
yes						Pelodiscus	sinensis		Trionychidae					149	135									Gibbons & Lovich, 1990	Ceballos, C.P., D.C. Adams, J.B. Iverson, and N. Valenzuela. 2013. Phylogenetic Patterns of Sexual Size Dimorphism in Turtles and Their Implications for Rensch's Rule. Evolutionary Biology 40: 194-208.
						Pelodiscus	sinensis		Trionychidae			?M, F?		270	330									Ernst and Lovich 2009	Halamkova, L., T.A. Langen, and J.A. Schulte II. 2012. Patterns of Sexual Size Dimorphism in Chelonia. Biological Journal of the Linnean Society 108(2): 396-419.
						Pelomedusa	subrufa	helmeted turtle	Pelomedusidae				Sub-Saharan Africa		290	3000	2200	3000	325				Boycott, R.C., and O. Bourquin. 2008. Pelomedusa subrufa (Lacepede 1788) - Helmeted Turtle, Helmeted Terrapin. Chelonian Research Monographs 5.
	yes	yes				Pelomedusa	subrufa	helmeted turtle	Pelomedusidae				southern Africa			2500	2200	2500	325	293			Boycott, R.C., and O. Bourquin. 2000. The Southern African Tortoise Book: A Guide to Southern African Tortoises, Terrapins and Turtles.
yes			yes			Pelomedusa	subrufa		Pelomedusidae										325	293				Boycott & Bourquin, 2008	Ceballos, C.P., D.C. Adams, J.B. Iverson, and N. Valenzuela. 2013. Phylogenetic Patterns of Sexual Size Dimorphism in Turtles and Their Implications for Rensch's Rule. Evolutionary Biology 40: 194-208.
						Pelomedusa	subrufa		Pelomedusidae			?M, F?		325	290									Boycott and Bourquin 2008	Halamkova, L., T.A. Langen, and J.A. Schulte II. 2012. Patterns of Sexual Size Dimorphism in Chelonia. Biological Journal of the Linnean Society 108(2): 396-419.
yes						Peltocephalus	dumerilianus		Podocnemididae					383.9	323.5				500	470				Pérez-Eman, 1990; Escalona, 1991; Iverson & Vogt, 2002	Ceballos, C.P., D.C. Adams, J.B. Iverson, and N. Valenzuela. 2013. Phylogenetic Patterns of Sexual Size Dimorphism in Turtles and Their Implications for Rensch's Rule. Evolutionary Biology 40: 194-208.
	yes	yes				Pelusios	adansonii	Adanson's turtle	Pelomedusidae				Senegal		220	650	1620			238			Bour, R. 2008. Pelusios adansonii (Schweigger 1812) - Adanson's Mud Turtle. Chelonian Research Monographs 5: 17.1-17.4.
						Pelusios	bechuanicus		Pelomedusidae										300	330				Bonin et al., 2006	Ceballos, C.P., D.C. Adams, J.B. Iverson, and N. Valenzuela. 2013. Phylogenetic Patterns of Sexual Size Dimorphism in Turtles and Their Implications for Rensch's Rule. Evolutionary Biology 40: 194-208.
yes						Pelusios	bechuanicus		Pelomedusidae			?M, F?		300	330									Bonin et al. 2006	Halamkova, L., T.A. Langen, and J.A. Schulte II. 2012. Patterns of Sexual Size Dimorphism in Chelonia. Biological Journal of the Linnean Society 108(2): 396-419.
yes			yes			Pelusios	niger		Pelomedusidae										350	280				Bonin et al., 2006	Ceballos, C.P., D.C. Adams, J.B. Iverson, and N. Valenzuela. 2013. Phylogenetic Patterns of Sexual Size Dimorphism in Turtles and Their Implications for Rensch's Rule. Evolutionary Biology 40: 194-208.
	yes					Pelusios	sinuatus	serrated hinged terrapin	Pelomedusidae	4500	7000		East coast of Africa	350	400						550	note: male mass is near maximum, female mass typical	Broadley, D.G., and R.C. Boycott. 2009. Pelusios sinuatus (Smith 1838) - Serrated Hinged Terrapin. Chelonian Research Monographs 5: 36.1-36.5.
yes			yes			Pelusios	sinuatus		Pelomedusidae										350	400				Boycott & Bourquin, 2000	Ceballos, C.P., D.C. Adams, J.B. Iverson, and N. Valenzuela. 2013. Phylogenetic Patterns of Sexual Size Dimorphism in Turtles and Their Implications for Rensch's Rule. Evolutionary Biology 40: 194-208.
yes						Phrynops	geoffroanus		Chelidae			108M, F86		395	330									Souza and Abe 2001	Halamkova, L., T.A. Langen, and J.A. Schulte II. 2012. Patterns of Sexual Size Dimorphism in Chelonia. Biological Journal of the Linnean Society 108(2): 396-419.
	yes					Phrynops	geoffroanus	Geoffroy’s Toadhead Turtle	Chelidae	1488.68	2233.3	28M, 30F	Uberlandia municipality, Minas Gerais state, Brazil	259.71	291.77								Brites, V.L.C., and F.T. Rantin. 2004. The Influence of Agricultural and Urban Contamination on Leech Infestation of Freshwater Turtles, Phrynops Geoffroanus, Taken from Two Areas of the Uberabinha River. Environmental Monitoring and Assessment 96(1-3): 273-281.
	yes					Phrynops	hilarii	Hilaire's toadhead turtle	Chelidae	638.6	1278.3	6M, 7F	Serra do Tabuleiro state park, Santa Catarina state, Brazil			910	3710	3710			370		Tortato, M.A. 2007. Contribuicao ao conhecimento de Phrynops hilarii (Dumeril & Bibron, 1835) (Testudines, Chelidae) em area de restinga no estado de Santa Catarina, Sul do Brasil. Biotemas 20(1): 119-122.
yes						Phrynops	williamsi		Chelidae			?M, F?		294	355									Ernst et al. 2006b	Halamkova, L., T.A. Langen, and J.A. Schulte II. 2012. Patterns of Sexual Size Dimorphism in Chelonia. Biological Journal of the Linnean Society 108(2): 396-419.
yes			yes			Phrynops	tuberosus		Chelidae										286	326				(P C H Pritchard and Trebbau 1984)	Ceballos, C.P., D.C. Adams, J.B. Iverson, and N. Valenzuela. 2013. Phylogenetic Patterns of Sexual Size Dimorphism in Turtles and Their Implications for Rensch's Rule. Evolutionary Biology 40: 194-208.
						Phrynops	williamsi		Chelidae										201	354				Rhodin et al., 1988; Bonin et al., 2006	Ceballos, C.P., D.C. Adams, J.B. Iverson, and N. Valenzuela. 2013. Phylogenetic Patterns of Sexual Size Dimorphism in Turtles and Their Implications for Rensch's Rule. Evolutionary Biology 40: 194-208.
						Platemys	platycephala	twist-necked turtle	Chelidae	226.3	317	< 10	Cusco Amazonico, Peru										Duellman, W.E. 2005. Cusco Amazonico: the lives of amphibians and reptiles in an amazonian rainforest. Comstock Publishing Associates, Cornell University Press.
						Platemys	platycephala	grooved sideneck turtle	Chelidae	350	350		Ecuador										Pritchard, P.C.H. and P. Trebbau. 1984. The turtles of Venezuela. Society for the Study of Amphibians and Reptiles, Contributions to Herpetology #2.
	yes					Platemys	platycephala	twist-neck turtle	Chelidae	297.67	259	3M, 1F	Nouragues Field Reserve, eastern central French Guyana	150.67	137	312		312	154				Böhm, S. 2010. Ecology of the chelid turtles Platemys platycephala, Mesoclemmys gibba and Mesoclemmys nasuta in French Guyana. With notes on short term migrations and dietary spectrum of Platemys platycephala in the Nouragues Field Reserve, French Guyana. Msc Thesis. University of Vienna.
yes						Platemys	platycephala		Chelidae			~ 22M, F~ 22		168	167									Ernst 1983	Halamkova, L., T.A. Langen, and J.A. Schulte II. 2012. Patterns of Sexual Size Dimorphism in Chelonia. Biological Journal of the Linnean Society 108(2): 396-419.
						Platemys	platycephala		Chelidae					157.3	144.8				180	165				Ernst, 1983; Pritchard & Trebbau, 1984; Ernst, 1987; Gibbons & Lovich, 1990	Ceballos, C.P., D.C. Adams, J.B. Iverson, and N. Valenzuela. 2013. Phylogenetic Patterns of Sexual Size Dimorphism in Turtles and Their Implications for Rensch's Rule. Evolutionary Biology 40: 194-208.
yes	yes					Platysternon	megacephalum	big-headed turtle	Platysternidae	366.8	305.5	9M, 7F	southern China	132.2	122.4								Shen, J., D.A. Pike, and W. Du. 2010. Movements and Microhabitat Use of Translocated Big-headed Turtles (Platysternon megacephalum) in Southern China. Chelonian Conservation and Biology 9(2): 154-161.
						Platysternon	megacephalum		Platysternidae			11M, F18		201	180									Ernst (unpublished data)	Halamkova, L., T.A. Langen, and J.A. Schulte II. 2012. Patterns of Sexual Size Dimorphism in Chelonia. Biological Journal of the Linnean Society 108(2): 396-419.
	yes					Podocnemis	erythrocephala	red-headed Amazon river turtle	Podocnemididae	813	1412	14M, 17F	Rio Negro basin, Amazonas state, Brazil										Burger, J., C. Jeitner, L. Schneider, R. Vogt, and M. Gochfeld. 2009. Arsenic, Cadmium, Chromium, Lead, Mercury, and Selenium Levels in Blood of Four Species of Turtles from the Amazon in Brazil. Journal of Toxicology and Environmental Health, Part A: Current Issues 73(1): 33-40.
yes						Podocnemis	erythrocephala		Podocnemididae					172.7	213.9				163	245				Pérez-Eman, 1990; Schneider pers. comm. to CC	Ceballos, C.P., D.C. Adams, J.B. Iverson, and N. Valenzuela. 2013. Phylogenetic Patterns of Sexual Size Dimorphism in Turtles and Their Implications for Rensch's Rule. Evolutionary Biology 40: 194-208.
	yes					Podocnemis	expansa	Arrau river turtle	Podocnemididae	6600	9500	266M, 379F	Javaes River, Tocantins state, Brazil	419	404								Portelinha, T.C.G. 2010. Estrutura populacional e alometria reproductiva de Podocnemis expansa (Testudines, Podocnemididae) no entorno do Parque Nacional do Araguaia, Tocantins. Masters Thesis. University of Sao Paulo.
						Podocnemis	expansa		Podocnemididae					382.9	632.5				550	890				Ernst & Barbour, 1989; Ojasti, 1993; Thorbjarnarson et al., 1997; Bonin et al., 2006; Hernández pers. comm. to CC	Ceballos, C.P., D.C. Adams, J.B. Iverson, and N. Valenzuela. 2013. Phylogenetic Patterns of Sexual Size Dimorphism in Turtles and Their Implications for Rensch's Rule. Evolutionary Biology 40: 194-208.
yes						Podocnemis	expansa		Podocnemididae			?M, F20		500	728									Pritchard and Trebbau 1984	Halamkova, L., T.A. Langen, and J.A. Schulte II. 2012. Patterns of Sexual Size Dimorphism in Chelonia. Biological Journal of the Linnean Society 108(2): 396-419.
	yes					Podocnemis	lewyana	Magdalena River Turtle	Podocnemididae	1700	6700	16M,50F	Sinú River, Colombia	253	394								Gallego-Garcia, N. and O.V.Castaño-Mora. 2008. Ecology and status of the Magdalena River Turtle, Podocnemis lewyana, a Colombian endemic. Chelonian Conservation and Biology 7(1):37-44.
						Podocnemis	lewyana		Podocnemididae					276.5	437				360	500				Iverson, 1995; Gallego-Garcia & Castaño-Mora, 2008	Ceballos, C.P., D.C. Adams, J.B. Iverson, and N. Valenzuela. 2013. Phylogenetic Patterns of Sexual Size Dimorphism in Turtles and Their Implications for Rensch's Rule. Evolutionary Biology 40: 194-208.
yes						Podocnemis	lewyana		Podocnemididae			19M, F59		360	500									Gallego-García and Castaño-Mora 2008	Halamkova, L., T.A. Langen, and J.A. Schulte II. 2012. Patterns of Sexual Size Dimorphism in Chelonia. Biological Journal of the Linnean Society 108(2): 396-419.
	yes					Podocnemis	sextuberculata	six-tubercled Amazon river turtle	Podocnemididae	900	1100	160M, 78F	Mamiraua Sustainable Development Reserve, Amazonas state, Brazil	207	209	1400	3800	3800	244	312	312		Fachin-Teran, A., R.C. Vogt, and J.B. Thorbjarnarson. 2004. Patterns of Use and Hunting of Turtles in the Mamiraua Sustainable Development Reserve, Amazonas, Brazil. In: Kirsten M. Silvius, Richard E. Bodmer and Jose M.V. Fragoso (eds.). People in Nature: Wildlife Conservation in South and Central America. Pp. 362-377. Columbia University Press. ISBN: 0-231-12782-0.
yes						Podocnemis	sextuberculata		Podocnemididae					198	207				242	300				Fachin-Teran et al., 2003	Ceballos, C.P., D.C. Adams, J.B. Iverson, and N. Valenzuela. 2013. Phylogenetic Patterns of Sexual Size Dimorphism in Turtles and Their Implications for Rensch's Rule. Evolutionary Biology 40: 194-208.
						Podocnemis	sextuberculata		Podocnemididae			1450M, F855		243	325									Fachin-Teran et al. 2003	Halamkova, L., T.A. Langen, and J.A. Schulte II. 2012. Patterns of Sexual Size Dimorphism in Chelonia. Biological Journal of the Linnean Society 108(2): 396-419.
						Podocnemis	unifilis	Yellow-spotted Amazon sideneck turtle	Podocnemididae	1809	4160	36M, 12F	Amazonas, Brazil	249	303								Balensiefer, D.C. and R.C. Vogt. 2006. Diet of Podocnemis unifilis (Testudines, Podocnemididae) during the dry season in the Mamirauá Sustainable Development Reserve, Amazonas, Brazil. Chelonian Conservation and Biology 312-317.
						Podocnemis	unifilis	yellow-spotted Amazon river turtle	Podocnemididae	1500	4400	46M, 16F	Mamiraua Sustainable Development Reserve, Amazonas state, Brazil	216	329	3300	14000	14000	310	460	460		Fachin-Teran, A., R.C. Vogt, and J.B. Thorbjarnarson. 2004. Patterns of Use and Hunting of Turtles in the Mamiraua Sustainable Development Reserve, Amazonas, Brazil. In: Kirsten M. Silvius, Richard E. Bodmer and Jose M.V. Fragoso (eds.). People in Nature: Wildlife Conservation in South and Central America. Pp. 362-377. Columbia University Press. ISBN: 0-231-12782-0.
yes						Podocnemis	unifilis		Podocnemididae					278.5	396.3				332.2	463.8				Pritchard & Trebbau, 1984; Ojasti, 1993; Thorbjarnarson et al., 1997; Escalona & Loiselle, 2003; Fachin-Teran & Vogt, 2004; Balensiefer & Vogt, 2006; Ernst et al., 2007	Ceballos, C.P., D.C. Adams, J.B. Iverson, and N. Valenzuela. 2013. Phylogenetic Patterns of Sexual Size Dimorphism in Turtles and Their Implications for Rensch's Rule. Evolutionary Biology 40: 194-208.
						Podocnemis	unifilis		Podocnemididae			747M, F88		396	465									Fachin-Teran and Vogt 2004	Halamkova, L., T.A. Langen, and J.A. Schulte II. 2012. Patterns of Sexual Size Dimorphism in Chelonia. Biological Journal of the Linnean Society 108(2): 396-419.
	yes					Podocnemis	unifilis	Yellow-spotted Amazon sideneck turtle	Podocnemididae	2330	4460	17M, 15F	Itacoatiara, Niteroi, Rio de Janeiro state, Brazil	290.5	355.2	3500	7000	7000	335	435	435		Smith, N.J.H. 1979. Aquatic Turtles of Amazonia: An Endangered Resource. Biological Conservation 16(3):165-176.
	yes					Podocnemis	vogli	llanos sideneck turtle	Podocnemididae	860	1948	27M, 61F	Venezuela										Pritchard, P.C.H. and P. Trebbau. 1984. The turtles of Venezuela. Society for the Study of Amphibians and Reptiles, Contributions to Herpetology #2.
						Podocnemis	vogli		Podocnemididae					204.5	247.5				277	360				Pritchard & Trebbau, 1984; Thorbjarnarson et al., 1997; Gotte, 1992	Ceballos, C.P., D.C. Adams, J.B. Iverson, and N. Valenzuela. 2013. Phylogenetic Patterns of Sexual Size Dimorphism in Turtles and Their Implications for Rensch's Rule. Evolutionary Biology 40: 194-208.
yes						Podocnemis	vogli		Podocnemididae			27M, F61		215	310									Pritchard and Trebbau 1984	Halamkova, L., T.A. Langen, and J.A. Schulte II. 2012. Patterns of Sexual Size Dimorphism in Chelonia. Biological Journal of the Linnean Society 108(2): 396-419.
						Podocnemus	unifilis	yellow-spotted Amazon river turtle	Podocnemididae	2260	5770		Rondonia, Brazil	264	350								Vogt, R.C. 2008. Amazon turtles. Grafica Biblos, Lima Peru
yes	yes					Psammobates	geometricus	geometric tortoise	Testudinidae	239.04	441.59	14M, 17F	Elandsberg Nature Reserve, Cape Fold Mountains, South Africa	107.37	121.74	320	680		123	143			van Bloemestein, U.P. 2005. Seasonal Movement and Activity Patterns of the Endangered Geometric Tortoise, Psammobates geometricus. PhD Dissertation, University of the Western Cape.
	yes					Psammobates	oculifer	serrated tortoise	Testudinidae	199.5	324.5	100M, 98F	Kimberley, South Africa						110	120		note: midpoint of a range, female max is "over 120"	Keswick, T., and M.D. Hofmeyr. 2013. Population Ecology of Psammobates oculifer in a Semi-arid Environment. African Journal of Herpetology 62(2): 63-77.
yes			yes			Psammobates	oculiferus		Testudinidae										118	143				Boycott & Bourquin, 2000; Bonin et al., 2006	Ceballos, C.P., D.C. Adams, J.B. Iverson, and N. Valenzuela. 2013. Phylogenetic Patterns of Sexual Size Dimorphism in Turtles and Their Implications for Rensch's Rule. Evolutionary Biology 40: 194-208.
yes			yes			Psammobates	tentorius		Testudinidae										100	145.6				Boycott & Bourquin, 2000	Ceballos, C.P., D.C. Adams, J.B. Iverson, and N. Valenzuela. 2013. Phylogenetic Patterns of Sexual Size Dimorphism in Turtles and Their Implications for Rensch's Rule. Evolutionary Biology 40: 194-208.
	yes					Pseudemydura	umbrina	western swamp tortoise	Chelidae	311	246	3M, 4F	Ellen Brook Nature Reserve, Western Australia, Australia	128	113.5	338	260		132	115	132	CL estimated from figure	King, J.M., G. Kuchling, and S.D. Bradshaw. 1998. Thermal Environment, Behavior, and Body Condition of Wild Pseudemydura umbrina (Testudines: Chelidae) During Late Winter and Early Spring. Herpetologica 54(1): 103-112.
yes						Pseudemydura	umbrina		Chelidae			?M, F?		146	142									Cann and Legler 1994	Halamkova, L., T.A. Langen, and J.A. Schulte II. 2012. Patterns of Sexual Size Dimorphism in Chelonia. Biological Journal of the Linnean Society 108(2): 396-419.
yes						Pseudemys	alabamensis		Emydidae			?M, F?		295	335									Ernst et al. 1994	Halamkova, L., T.A. Langen, and J.A. Schulte II. 2012. Patterns of Sexual Size Dimorphism in Chelonia. Biological Journal of the Linnean Society 108(2): 396-419.
						Pseudemys	concinna	Eastern river cooter	Emydidae	1600	3100	26M, 9F	New River Gorge National River, southern West Virginia	266	311	2600	4000	4000	303	355	355		Buhlmann, K.A., and M.R. Vaughan. 1991. Ecology of the Turtle Pseudemys concinna in the New River, West Virginia. Journal of Herpetology 25(1): 72-78.
						Pseudemys	concinna		Emydidae			?M, F?		322	427									Jackson 2006	Halamkova, L., T.A. Langen, and J.A. Schulte II. 2012. Patterns of Sexual Size Dimorphism in Chelonia. Biological Journal of the Linnean Society 108(2): 396-419.
yes	yes					Pseudemys	concinna ssp suwanniensis	Suwannee cooter	Emydidae	1920	6500	8M, 104F	Florida	269	378	2970	8100	8100	322	427	427		Jackson, D.R., and R.N. Walker. 1997. Reproduction in the Suwanee cooter, Pseudemys concinna suwanniensis. Bulletin of the Florida Museum of Natural History 41:69-167.
						Pseudemys	floridana	Coastal plain cooter	Emydidae	681.7	1597.3	48M, 47F	Savannah River Plant and Capers Island, South Carolina										Congdon, J.D., J.L. Greene, and J.W. Gibbons. 1986. Biomass of Freshwater Turtles: A Geographic Comparison. American Midland Naturalist 115(1): 165-173.
	yes				yes	Pseudemys	gorzugi	Rio Grande river cooter	Emydidae	2120	5600	1M, 1F	Val Verde County,Texas Rio Grande Village, Brewster County, Texas				5600						Stout, J., L. Bailer, J.R. Dixon, and M.R.J. Forstner. 2005. Pseudemys gorzugi (Rio Grande River Cooter) Maximum Size. Herpetological Review 36(4): 443.			Bailey, L, J. Jackson, A. Ferguson, M.R.J. Forstner, and J.R. Dizon. 2005. Pseudemys gorzugi (Rio Grande River Cooter). Herpetological Review 36(4): 465-466.
yes						Pseudemys	gorzugi		Emydidae			?M, F?		249	372									Ernst and Lovich 2009	Halamkova, L., T.A. Langen, and J.A. Schulte II. 2012. Patterns of Sexual Size Dimorphism in Chelonia. Biological Journal of the Linnean Society 108(2): 396-419.
	yes					Pseudemys	nelsoni	Florida redbelly turtle	Emydidae	1864.5	2608.5	8M, 2F	Everglades National Park, Miami-Dade County and Monroe County, Florida			2976	3942	3942				note: midpoint of a range	Dunson, W.A., and M.E. Seidel. 1986. Salinity Tolerance of Estuarine and Insular Emydid Turtles (Pseudemys nelsoni and Trachemys decussata). Journal of Herpetology 20(2): 237-245.
yes						Pseudemys	nelsoni		Emydidae			?M, F?		287	333									Jackson 2006	Halamkova, L., T.A. Langen, and J.A. Schulte II. 2012. Patterns of Sexual Size Dimorphism in Chelonia. Biological Journal of the Linnean Society 108(2): 396-419.
yes						Pseudemys	peninsularis		Emydidae			?M, F?		239	309									Gibbons (unpublished data)	Halamkova, L., T.A. Langen, and J.A. Schulte II. 2012. Patterns of Sexual Size Dimorphism in Chelonia. Biological Journal of the Linnean Society 108(2): 396-419.
	yes					Pseudemys	rubriventris	red-bellied turtle	Emydidae	554	3120	37	Maryland										Swarth, C.W. 1999. Natural history and reproductive biology of the red-bellied turtle (Pseudemys rubriventris) Pp. 73-83 in Swarth, C.W., W.M. Roosenberg, and E. Kiviat (eds), Conservation and ecology of turtles of the mid-Atlantic region. Bibliomania! Salt Lake City, UT.
						Pseudemys	rubriventris	red-bellied turtle	Emydidae	2323	3303	2M, 1F	Plymouth, Plymouth County, Massachusetts			2426		3303					Graham, T.E., and R.W. Guimond. 1995. Aquatic Oxygen Consumption by Wintering Red-bellied Turtles. Journal of Herpetology 29(3): 471-474.
						Pseudemys	rubriventris		Emydidae			76M, F77		312	337									Iverson and Graham 1990	Halamkova, L., T.A. Langen, and J.A. Schulte II. 2012. Patterns of Sexual Size Dimorphism in Chelonia. Biological Journal of the Linnean Society 108(2): 396-419.
						Pseudemys	texana		Emydidae			62M, F54		253	330									Lindeman 2001	Halamkova, L., T.A. Langen, and J.A. Schulte II. 2012. Patterns of Sexual Size Dimorphism in Chelonia. Biological Journal of the Linnean Society 108(2): 396-419.
						Pseudemys	alabamensis		Emydidae										295	335				McCoy & Vogt, 1985	Ceballos, C.P., D.C. Adams, J.B. Iverson, and N. Valenzuela. 2013. Phylogenetic Patterns of Sexual Size Dimorphism in Turtles and Their Implications for Rensch's Rule. Evolutionary Biology 40: 194-208.
						Pseudemys	concinna		Emydidae					241.4	330.9				300.8	402.3				Gibbons & Lovich, 1990; Aresco & Dobie, 2000; Stephens & Wiens, 2009	Ceballos, C.P., D.C. Adams, J.B. Iverson, and N. Valenzuela. 2013. Phylogenetic Patterns of Sexual Size Dimorphism in Turtles and Their Implications for Rensch's Rule. Evolutionary Biology 40: 194-208.
						Pseudemys	nelsoni		Emydidae										287	380				Bonin et al., 2006; Jackson, 2006	Ceballos, C.P., D.C. Adams, J.B. Iverson, and N. Valenzuela. 2013. Phylogenetic Patterns of Sexual Size Dimorphism in Turtles and Their Implications for Rensch's Rule. Evolutionary Biology 40: 194-208.
						Pseudemys	peninsularis		Emydidae					180.3	293.8									Stephens & Wiens, 2009	Ceballos, C.P., D.C. Adams, J.B. Iverson, and N. Valenzuela. 2013. Phylogenetic Patterns of Sexual Size Dimorphism in Turtles and Their Implications for Rensch's Rule. Evolutionary Biology 40: 194-208.
yes						Pseudemys	rubriventris		Emydidae					272	304									Gibbons & Lovich, 1990	Ceballos, C.P., D.C. Adams, J.B. Iverson, and N. Valenzuela. 2013. Phylogenetic Patterns of Sexual Size Dimorphism in Turtles and Their Implications for Rensch's Rule. Evolutionary Biology 40: 194-208.
yes						Pseudemys	texana		Emydidae					142.3	285.2				253	330				Etchberger & Iverson, 1990; Ernst et al., 2007; Stephens & Wiens, 2009	Ceballos, C.P., D.C. Adams, J.B. Iverson, and N. Valenzuela. 2013. Phylogenetic Patterns of Sexual Size Dimorphism in Turtles and Their Implications for Rensch's Rule. Evolutionary Biology 40: 194-208.
yes						Pyxis	arachnoides	Malagasy spider tortoise	Testudinidae	190	200		Madagascar	111	110	300	400	400	144	154	154		Pedrono, M., and L.L. Smith. 2013. Overview of the Natural History of Madagascar's Endemic Tortoises and Freshwater Turtles: Essential Components for Effective Conseravation. Chelonian Research Monographs 6: 59-66.
						Pyxis	arachnoides		Testudinidae					116	122									Ernst et al., 2007; Gosnell et al., 2009	Ceballos, C.P., D.C. Adams, J.B. Iverson, and N. Valenzuela. 2013. Phylogenetic Patterns of Sexual Size Dimorphism in Turtles and Their Implications for Rensch's Rule. Evolutionary Biology 40: 194-208.
	yes					Pyxis	arachnoides ssp arachnoides	Madagascan spider tortoise	Testudinidae	455	398.1	78M, 158	Anakao, Atsimo-Andrefana region, Madagascar			736	900	900			150	everything but mean masses estimated from boxplot	Walker, R.C.J., A.J. Woods-Ballard, and C.E. Rix. 2007. Population Density and Seasonal Activity of the Threatened Madagascar Spider Tortoise (Pyxis arachnoides arachnoides) of the Southern Dry Forests; South West Madagascar. African Journal of Ecology 46(1): 67-73.
	yes	yes				Pyxis	planicauda	Malagasy Flat-tailed tortoise	Testudinidae				Madagascar			400	670		130	150			Gibson, R.C., and K.R. Buley. 2004. Biology, Captive Husbandry, and Conservation of the Malagasy Flat-tailed Tortoise, Pyxis planicauda Grandidier, 1867. Herpetological Review 35(2): 111-116.
yes						Pyxis	planicauda	Malagasy Flat-tailed tortoise	Testudinidae	360	420		Madagascar	126	132	410	670	670	134	148	148		Pedrono, M., and L.L. Smith. 2013. Overview of the Natural History of Madagascar's Endemic Tortoises and Freshwater Turtles: Essential Components for Effective Conseravation. Chelonian Research Monographs 6: 59-66.
	yes					Rheodytes	leukops	Fitzroy river turtle	Chelidae	1299	1416	15M, 15F	Connors River, central Queensland, Australia	238	239								Gordos, M.A., C.E. Franklin, C.J. Limpus, and G. Wilson. 2004. Blood-respiratory and Acid-base Changes During Extended Diving in the Bimodally Respiring Freshwater Turtle Rheodytes leukops. Journal of Comparative Physiology B 174: 347-354.
						Rheodytes	leukops		Chelidae			~ 37M, F~ 37		262	262									Cann and Legler 1994	Halamkova, L., T.A. Langen, and J.A. Schulte II. 2012. Patterns of Sexual Size Dimorphism in Chelonia. Biological Journal of the Linnean Society 108(2): 396-419.
yes						Rheodytes	leukops		Chelidae					246	250									Gibbons & Lovich, 1990	Ceballos, C.P., D.C. Adams, J.B. Iverson, and N. Valenzuela. 2013. Phylogenetic Patterns of Sexual Size Dimorphism in Turtles and Their Implications for Rensch's Rule. Evolutionary Biology 40: 194-208.
yes						Rhinemys	rufipes		Chelidae			42M, F25		230	250									Magnusson et al. 1997	Halamkova, L., T.A. Langen, and J.A. Schulte II. 2012. Patterns of Sexual Size Dimorphism in Chelonia. Biological Journal of the Linnean Society 108(2): 396-419.
yes						Rhinoclemmys	annulata		Geoemydidae			~ 54M, F~ 54		202	204									Ernst 1978	Halamkova, L., T.A. Langen, and J.A. Schulte II. 2012. Patterns of Sexual Size Dimorphism in Chelonia. Biological Journal of the Linnean Society 108(2): 396-419.
yes						Rhinoclemmys	areolata		Geoemydidae			~ 85M, F~ 85		188	206									Ernst 1978	Halamkova, L., T.A. Langen, and J.A. Schulte II. 2012. Patterns of Sexual Size Dimorphism in Chelonia. Biological Journal of the Linnean Society 108(2): 396-419.
yes						Rhinoclemmys	diademata		Geoemydidae					165	203									Pritchard & Trebbau, 1984	Ceballos, C.P., D.C. Adams, J.B. Iverson, and N. Valenzuela. 2013. Phylogenetic Patterns of Sexual Size Dimorphism in Turtles and Their Implications for Rensch's Rule. Evolutionary Biology 40: 194-208.
						Rhinoclemmys	diademata		Geoemydidae			30M, F11		187	254									Pritchard and Trebbau 1984	Halamkova, L., T.A. Langen, and J.A. Schulte II. 2012. Patterns of Sexual Size Dimorphism in Chelonia. Biological Journal of the Linnean Society 108(2): 396-419.
	yes					Rhinoclemmys	funerea	black wood turtle	Geoemydidae	3231.7	2851	18M, 26F	Provinces of Limon, Puntarenas, and Alajuela, Costa Rica	279.2	248.9	4750	6700	6700	309	330	330		Merchan, M. 2003. Contribucion al conocimiento de la biologia de la tortuga negra (Rhinoclemmys funerea) y la tortuga roya (R. pulcherrima manni) en Costa Rica. Tesis de Doctorado, Universidad Complutense de Madrid.
yes						Rhinoclemmys	funerea		Geoemydidae			~ 22M, F~ 22		325	282									Ernst 1978	Halamkova, L., T.A. Langen, and J.A. Schulte II. 2012. Patterns of Sexual Size Dimorphism in Chelonia. Biological Journal of the Linnean Society 108(2): 396-419.
yes						Rhinoclemmys	melanosterna		Geoemydidae			~ 16M, F~ 16		251	290									Ernst 1978	Halamkova, L., T.A. Langen, and J.A. Schulte II. 2012. Patterns of Sexual Size Dimorphism in Chelonia. Biological Journal of the Linnean Society 108(2): 396-419.
	yes					Rhinoclemmys	nasuta	large-nosed wood turtle	Geoemydidae	407	772		northwest Ecuador and Columbia	140	160				198	228	228	CL are sizes at maturity, not averages	Carr, J.L., and A. Giraldo. 2009. Rhinoclemmys nasuta (Boulenger 1902) - Large-nosed Wood Turtle, Chocoan River Turtle. Chelonian Research Monographs 5: 34.1-34.6.
yes						Rhinoclemmys	nasuta	large-nosed wood turtle	Geoemydidae	392.15	774.38	53M, 71F	Palm Island, Insular Region, Valle del Cauca Department, Colombia	149.32	180.54								Garces-Restrepo, M.F., A. Giraldo, and J.L. Carr. 2008. Population Structure, Morphometric Variation and Sexual Dimorphism of Rhinoclemmys nasuta (Testudines: Geoemydidae) from Two Localities on the Colobian Pacific Coast. Boletin Cientifico, Museo de Historia Natural 17(2): 159-170.
						Rhinoclemmys	nasuta	large-nosed wood turtle	Geoemydidae	511.11	882.6	9M, 15F	Playa Chucheros, Bahia Malaga, Valle del Cauca Department, Colombia	158.69	186.83								Garces-Restrepo, M.F., A. Giraldo, and J.L. Carr. 2008. Population Structure, Morphometric Variation and Sexual Dimorphism of Rhinoclemmys nasuta (Testudines: Geoemydidae) from Two Localities on the Colobian Pacific Coast. Boletin Cientifico, Museo de Historia Natural 17(2): 159-170.
						Rhinoclemmys	nasuta		Geoemydidae					133.2	178.7									Pérez & Alegría, 2009	Ceballos, C.P., D.C. Adams, J.B. Iverson, and N. Valenzuela. 2013. Phylogenetic Patterns of Sexual Size Dimorphism in Turtles and Their Implications for Rensch's Rule. Evolutionary Biology 40: 194-208.
						Rhinoclemmys	nasuta		Geoemydidae			?M, F?		196	220									Ernst and Barbour 1989	Halamkova, L., T.A. Langen, and J.A. Schulte II. 2012. Patterns of Sexual Size Dimorphism in Chelonia. Biological Journal of the Linnean Society 108(2): 396-419.
						Rhinoclemmys	pulcherrima		Geoemydidae					153	179									Hidalgo, 1982	Ceballos, C.P., D.C. Adams, J.B. Iverson, and N. Valenzuela. 2013. Phylogenetic Patterns of Sexual Size Dimorphism in Turtles and Their Implications for Rensch's Rule. Evolutionary Biology 40: 194-208.
						Rhinoclemmys	pulcherrima		Geoemydidae			~ 72M, F~ 72		201	248									Pritchard and Trebbau 1984	Halamkova, L., T.A. Langen, and J.A. Schulte II. 2012. Patterns of Sexual Size Dimorphism in Chelonia. Biological Journal of the Linnean Society 108(2): 396-419.
yes	yes					Rhinoclemmys	pulcherrima ssp manni	painted wood turtle	Geoemydidae	494.3	944.6	28M, 68F	Provinces of Limon, Puntarenas, and Alajuela, Costa Rica	139.2	167.1	800	1525	1525	166	207	207		Merchan, M. 2003. Contribucion al conocimiento de la biologia de la tortuga negra (Rhinoclemmys funerea) y la tortuga roya (R. pulcherrima manni) en Costa Rica. Tesis de Doctorado, Universidad Complutense de Madrid.
						Rhinoclemmys	punctularia		Geoemydidae					176.5	160.4									Paolillo, 1985	Ceballos, C.P., D.C. Adams, J.B. Iverson, and N. Valenzuela. 2013. Phylogenetic Patterns of Sexual Size Dimorphism in Turtles and Their Implications for Rensch's Rule. Evolutionary Biology 40: 194-208.
yes						Rhinoclemmys	punctularia		Geoemydidae			~ 73M, F~ 73		201	205									Ernst 1978	Halamkova, L., T.A. Langen, and J.A. Schulte II. 2012. Patterns of Sexual Size Dimorphism in Chelonia. Biological Journal of the Linnean Society 108(2): 396-419.
yes						Rhinoclemmys	rubida		Geoemydidae			~ 39M, F~ 39		230	179									Ernst 1978	Halamkova, L., T.A. Langen, and J.A. Schulte II. 2012. Patterns of Sexual Size Dimorphism in Chelonia. Biological Journal of the Linnean Society 108(2): 396-419.
	yes					Sacalia	quadriocellata	four-eyed turtle	Geoemydidae	221.27	284.95	7M, 8F	Qiongzhong, Hainan Island, China	120.24	130.71	241.8	365.7	365.7	126.4	140.1	140.1		Liu, Y., H. Shi, J. Wang, R.W. Murphy, M. Hong, C. Yun, Z. Wang, B. He, and L. Wang. 2009. Activity Rhythms and Time Budget of Sacalia quadriocellata in Captivity. Herpetological Journal 19: 163-172.
yes			yes			Sacalia	quadriocellata		Geoemydidae										134	152				De Bruin & Artner, 1999	Ceballos, C.P., D.C. Adams, J.B. Iverson, and N. Valenzuela. 2013. Phylogenetic Patterns of Sexual Size Dimorphism in Turtles and Their Implications for Rensch's Rule. Evolutionary Biology 40: 194-208.
						Sacalia	quadriocellata		Geoemydidae			~ 40M, F~ 40		122	132									De Bruin and Artner 1999	Halamkova, L., T.A. Langen, and J.A. Schulte II. 2012. Patterns of Sexual Size Dimorphism in Chelonia. Biological Journal of the Linnean Society 108(2): 396-419.
yes	yes					Siebenrockiella	leytensis	Philippine forest turtle	Geoemydidae	1799.5	1081.1	76M, 49F	Palawan Islands (Palawan Pleistocene Aggregate Island Complex), Philippines	223.5	190.6	3580	1400	3580	299	212	299		Diesmos, A.C., J.R. Buskirk, S. Schoppe, M.L.L. Diesmos, E.Y. Sy, and R.M. Brown. 2012. Siebenrockiella leytensis (Taylor 1920) - Palawan Forest Turtle, Philippine Forest Turtle. Chelonian Research Monographs 5: 66.1-66.9.
yes						Staurotypus	triporcatus		Kinosternidae			249M, F352		346	372									Vogt (personal comm.)	Halamkova, L., T.A. Langen, and J.A. Schulte II. 2012. Patterns of Sexual Size Dimorphism in Chelonia. Biological Journal of the Linnean Society 108(2): 396-419.
						Sternotherus	carinatus	Razor-backed musk turtle	Kinosternidae	280	180	1M, 1F	Oklahoma	118.61	92.29								Atkinson, C.L. 2012. Sternotherus carinatus (Razor-backed musk turtle). Reproduction. Herpetological Review 43(4):639-640.
						Sternotherus	carinatus	Razor-backed musk turtle	Kinosternidae	269	227	12M, 23F	Garland, Montgomery, and Saline counties, Arkansas	124.6	115.9	408	348	408	155	155	155		Iverson, J.B. 2002. Reproduction in Female Razorback Musk Turtles (Sternotherus carinatus: Kinosternidae). The Southwestern Naturalist 47(2): 215-224.
	yes					Sternotherus	carinatus	Razor-backed musk turtle	Kinosternidae	205	159	50M, 56F	McCurtain County, Oklahoma	111.2	102.3	294	238	294	128	121	128		Iverson, J.B. 2002. Reproduction in Female Razorback Musk Turtles (Sternotherus carinatus: Kinosternidae). The Southwestern Naturalist 47(2): 215-224.
						Sternotherus	carinatus		Kinosternidae					113.8	109.5									Gibbons & Lovich, 1990; Iverson, 2002	Ceballos, C.P., D.C. Adams, J.B. Iverson, and N. Valenzuela. 2013. Phylogenetic Patterns of Sexual Size Dimorphism in Turtles and Their Implications for Rensch's Rule. Evolutionary Biology 40: 194-208.
yes						Sternotherus	carinatus		Kinosternidae			?M, F?		128	121									Iverson 2002	Halamkova, L., T.A. Langen, and J.A. Schulte II. 2012. Patterns of Sexual Size Dimorphism in Chelonia. Biological Journal of the Linnean Society 108(2): 396-419.
	yes					Sternotherus	depressus	Flattened musk turtle	Kinosternidae	110	84	~340	Alabama	89	83								Bailey, K.A., and C. Guyer. 1998. Demography and population status of the flattened musk turtle, Sternotherus depressus, in the Black Warrior River Basin of Alabama. Chelonian Conservation and Biology 3(1):77-83.
						Sternotherus	depressus		Kinosternidae					74.2	83.8									Gibbons & Lovich, 1990; Ernst et al., 2007	Ceballos, C.P., D.C. Adams, J.B. Iverson, and N. Valenzuela. 2013. Phylogenetic Patterns of Sexual Size Dimorphism in Turtles and Their Implications for Rensch's Rule. Evolutionary Biology 40: 194-208.
yes						Sternotherus	depressus		Kinosternidae			18M, F26		94	107									Iverson 1991	Halamkova, L., T.A. Langen, and J.A. Schulte II. 2012. Patterns of Sexual Size Dimorphism in Chelonia. Biological Journal of the Linnean Society 108(2): 396-419.
yes	yes					Sternotherus	minor	loggerhead musk turtle	Kinosternidae	231.7	180.7	34M, 24F	Rainbow River, Marion County, Florida	110.8	103.3						134.1		Pfaller, J.B. 2009. Bite-Force Generation and Feeding Biomechanics in the Loggerhead Musk Turtle, Sternotherus minor: Implications for the Ontogeny of Performance. Master's Thesis. Florida State University.
						Sternotherus	minor		Kinosternidae			310M, F341		124	133									Iverson 1977	Halamkova, L., T.A. Langen, and J.A. Schulte II. 2012. Patterns of Sexual Size Dimorphism in Chelonia. Biological Journal of the Linnean Society 108(2): 396-419.
						Sternotherus	minor ssp peltifer	stripe-necked musk turtle	Kinosternidae	142.4	174.4	5M, 5F	Whiteoak Creek, Humphreys County, Tennessee			169	237	237					Ennen, J.R., and A.F. Scott. 2008. Diel Movement Behavior of the Stripe-necked Musk Turtle (Sternotherus minor peltifer) in Middle Tennessee. The American Midland Naturalist 160(2): 278-288.
	yes					Sternotherus	odoratus	common musk turtle	Kinosternidae	178	169	64M, 35F	Lake Matoaka, Williamsburg (independent city, no county), Virginia	106	102								Lewis, C.H. S.F. Molloy, R.M. Chambers, and J. Davenport. 2007. Response of common musk turtles (Stenotherus odoratus) to intraspecific chemical cues. J. Herpetology 41:349-353.
						Sternotherus	odoratus	musk turtles	Kinosternidae	136.6	161.8	82M, 72F	Savannah River Plant and Capers Island, South Carolina	96.4	98.5								Congdon, J.D., J.L. Greene, and J.W. Gibbons. 1986. Biomass of Freshwater Turtles: A Geographic Comparison. American Midland Naturalist 115(1): 165-173.
yes						Sternotherus	odoratus		Kinosternidae					88.7	89.9									Gibbons & Lovich, 1990; Ewert & Nelson, 1991	Ceballos, C.P., D.C. Adams, J.B. Iverson, and N. Valenzuela. 2013. Phylogenetic Patterns of Sexual Size Dimorphism in Turtles and Their Implications for Rensch's Rule. Evolutionary Biology 40: 194-208.
						Sternotherus	odoratus		Kinosternidae			475M, F176		114	108									Holinka et al. 2003	Halamkova, L., T.A. Langen, and J.A. Schulte II. 2012. Patterns of Sexual Size Dimorphism in Chelonia. Biological Journal of the Linnean Society 108(2): 396-419.
						Stigmochelys	pardalis	Leopard Tortoise	Testudinidae	10500	12200		Mountain Zebra National Park, Eastern Cape Province, South Africa			18400	16400						McMaster, M., Downs, C. 2006. Population Structure and Density of Leopard Tortoises (Geochelone Pardalis) on Farmland in the Nama-karoo. Journal of Herpetology 40(4):495-502.
	yes					Stigmochelys	pardalis	leopard turtle	Testudinidae	8000	13400	14M, 22F	De Aar District, Nama-Karoo biome, South Africa	392	439.82								McMaster, M.K., and C.T. Downs. 2009. Home Range and Daily Movement of Leopard Tortoises (Stigmochelys pardalis) in the Nama-Karoo, South Africa. Journal of Herpetology 43(4): 561-569.
						Stigmochelys	pardalis	leopard tortoise	Testudinidae	7600	15200	32M, 43F	De Aar District, Nama-Karoo biome, South Africa	354	428	15900	18800	18800	470	495	495		McMaster, M.K., and C.T. Downs. 2006. Population Structure and Density of Leopard Tortoises (Geochelone pardalis) on Farmland in the Nama-Karoo. Journal of Herpetology 40(4): 495-502.
						Stigmochelys	pardalis	leopard tortoise	Testudinidae	27200	24050	26	Somalia										Lambert, M.R.K. 1995. On geographical size variation, growth, and sexual dimorphism of the leopard tortoise, Geochelone pardalis, in Somaliland. Chelonian Conservation and Biology 1:269-278.
						Stigmochelys	pardalis	Leopard tortoise	Testudinidae	3524	4910	16M, 16F	Mlawula Nature Reserve, northeast Swaziland	280	286	5000	6500	6500	300	320	320		Monadjem, A., R.A. McCleery, and B.A. Collier. 2013. Activity and Movement Patterns of the Tortoise Stigmochelys pardalis in a Subtropical Savanna. Journal of Herpetology 47(2): 237-242.
						Stigmochelys	pardalis	leopard tortoises	Testudinidae	4712.9	7775	24M, 30F	Franklin Nature Reserve, Bloemfontein city, Free State, South Africa			12200	14800	14800					Douglas, R.M., and M. Rall. 2006. Seasonal Shelter Selection by Leopard Tortoises (Geochelone pardalis) in the Franklin Nature Reserve, Free State, Africa. Chelonian Conservation and Biology 5(1): 121-129.
						Stigmochelys	pardalis	leopard tortoises	Testudinidae	4770	8640												Douglas, R.M., and M. Rall. 2006. Seasonal Shelter Selection by Leopard Tortoises (Geochelone pardalis) in the Franklin Nature Reserve, Free State, Africa. Chelonian Conservation and Biology 5(1): 121-129.
						Stigmochelys	pardalis	leopard tortoises	Testudinidae	6900	10400												Douglas, R.M., and M. Rall. 2006. Seasonal Shelter Selection by Leopard Tortoises (Geochelone pardalis) in the Franklin Nature Reserve, Free State, Africa. Chelonian Conservation and Biology 5(1): 121-129.
						Stigmochelys	pardalis	leopard tortoises	Testudinidae	10460	12170												Douglas, R.M., and M. Rall. 2006. Seasonal Shelter Selection by Leopard Tortoises (Geochelone pardalis) in the Franklin Nature Reserve, Free State, Africa. Chelonian Conservation and Biology 5(1): 121-129.
yes						Stigmochelys	pardalis	leopard tortoises	Testudinidae	7600	15200			250	300							CL are approximate	Douglas, R.M., and M. Rall. 2006. Seasonal Shelter Selection by Leopard Tortoises (Geochelone pardalis) in the Franklin Nature Reserve, Free State, Africa. Chelonian Conservation and Biology 5(1): 121-129.
						Stigmochelys	pardalis		Testudinidae					240.5	300.3				359	408.5				Kabigumila, 1998; Hailey & Coulson, 1999	Ceballos, C.P., D.C. Adams, J.B. Iverson, and N. Valenzuela. 2013. Phylogenetic Patterns of Sexual Size Dimorphism in Turtles and Their Implications for Rensch's Rule. Evolutionary Biology 40: 194-208.
						Stigmochelys	pardalis		Testudinidae			15M, F24		650	654									Lambert 1995	Halamkova, L., T.A. Langen, and J.A. Schulte II. 2012. Patterns of Sexual Size Dimorphism in Chelonia. Biological Journal of the Linnean Society 108(2): 396-419.
						Terrapene	carolina	eastern box turtle	Emydidae	401	310	~50	Maryland										Busby, T. 1999. A two-year survey of box turtles in Lake Needwood Park, Maryland. Pp. 53-54 in Swarth, C.W., W.M. Roosenberg, and E. Kiviat (eds), Conservation and ecology of turtles of the mid-Atlantic region. Bibliomania! Salt Lake City, UT.
						Terrapene	carolina		Emydidae			522M, F329		166	153									Dodd 1997	Halamkova, L., T.A. Langen, and J.A. Schulte II. 2012. Patterns of Sexual Size Dimorphism in Chelonia. Biological Journal of the Linnean Society 108(2): 396-419.
						Terrapene	carolina bauri	Florida Box Turtle	Emydidae	546.9	439	121	Volusia County, FL	151	132								Pilgrim, M.A., T.M. Farrell, & P.G. May. 1997. Population structure, activity, and sexual dimorphism in a central Florida population of box turtles, Terrapene carolina bauri. Chelonian Conservation and Biology 2:483-488.
						Terrapene	carolina ssp. Bauri	Florida Box Turtle	Emydidae	432.9	444.6	521M, 325F	Egmont Key island, Tampa Bay, Florida 27°36'04"N 82°45'40"W										Dodd, C.K. Jr. 1998. Biomass of an Island Population of Florida Box Turtles (Terrapene carolina bauri). Journal of Herpetology 32(1): 150-152.
yes	yes					Terrapene	carolina ssp. bauri	common box turtle	Emydidae	634.62	593.15	26M, 46F	Big Pine Key, Florida Keys islands, Florida	146.9	134.1								Verdon, E., and M.A. Donnelly. 2005. Population Structure Florida Box Turtles (Terrapene carolina bauri) at the Southernmost Limit of their Range. Journal of Herpetology 39(4): 572-577.
						Terrapene	coahuila		Emydidae			70M, F94		144	114									Brown 1971	Halamkova, L., T.A. Langen, and J.A. Schulte II. 2012. Patterns of Sexual Size Dimorphism in Chelonia. Biological Journal of the Linnean Society 108(2): 396-419.
						Terrapene	ornata		Emydidae			44M, F45		160	160									St. Clair 1998	Halamkova, L., T.A. Langen, and J.A. Schulte II. 2012. Patterns of Sexual Size Dimorphism in Chelonia. Biological Journal of the Linnean Society 108(2): 396-419.
						Terrapene	carolina		Emydidae					136.4	137.7				235	198				Gibbons & Lovich, 1990; Dodd, 1997; Ernst et al., 1998; St Clair, 1998; Jackson & Brechtel, 2006; Stephens & Wiens, 2009	Ceballos, C.P., D.C. Adams, J.B. Iverson, and N. Valenzuela. 2013. Phylogenetic Patterns of Sexual Size Dimorphism in Turtles and Their Implications for Rensch's Rule. Evolutionary Biology 40: 194-208.
yes						Terrapene	coahuila		Emydidae					122.3	112				159	168				Iverson, 1982; Tonge, 1987; Gibbons & Lovich, 1990	Ceballos, C.P., D.C. Adams, J.B. Iverson, and N. Valenzuela. 2013. Phylogenetic Patterns of Sexual Size Dimorphism in Turtles and Their Implications for Rensch's Rule. Evolutionary Biology 40: 194-208.
						Terrapene	mexicana ssp yucatana		Emydidae										160	155				Buskirk, 1994	Ceballos, C.P., D.C. Adams, J.B. Iverson, and N. Valenzuela. 2013. Phylogenetic Patterns of Sexual Size Dimorphism in Turtles and Their Implications for Rensch's Rule. Evolutionary Biology 40: 194-208.
yes						Terrapene	nelsoni		Emydidae					141.5	136.9									Stephens & Wiens, 2009	Ceballos, C.P., D.C. Adams, J.B. Iverson, and N. Valenzuela. 2013. Phylogenetic Patterns of Sexual Size Dimorphism in Turtles and Their Implications for Rensch's Rule. Evolutionary Biology 40: 194-208.
yes						Terrapene	ornata		Emydidae					108.5	114.7				154	154				Gibbons & Lovich, 1990; Ewert & Nelson, 1991; St Clair, 1998; Stephens & Wiens, 2009	Ceballos, C.P., D.C. Adams, J.B. Iverson, and N. Valenzuela. 2013. Phylogenetic Patterns of Sexual Size Dimorphism in Turtles and Their Implications for Rensch's Rule. Evolutionary Biology 40: 194-208.
						Testudo	graeca	Mediterranean spur-thighed tortoise	Testudinidae	672	1426	40	Morocco										Bayley, J.R., and A.C. Highfield. 1996. Observations on ecological changes threatening a population of Testudo graeca graeca in the Souss Valley, southern Morocco. Chelonian Conservation and Biology 2(1):36-42.
	yes					Testudo	graeca	Mediterranean tortoise	Testudinidae	1850	2100	~60	Black Sea Region, western Caucasus										Inozemtsev, A.A., & S.L. Pereshkolnik. 1994. Status and conservation prospects of Testudo graeca L. inhabiting the Black Sea Coast of the Caucasus. Chelonian Conservation and Biology 1:151-158.
						Testudo	graeca	Greek Tortoise	Testudinidae	418.4	762	130M,115F	southern Morocco	125	147.1								Kaddour, K.B., E.H. El Mouden, T. Slimani, X. Bonnet, and F. Lagarde. 2008. Sexual dimorphism in the Greek Tortoise: A test of the body shape hypothesis. Chelonian Conservation and Biology 7(1):21-27.
						Testudo	graeca	Mediterranean spur-thighed tortoise	Testudinidae	1159	1535	444	Southern Greece	178.2	194.6							note: Some turtles too big to weigh (minor)	Williemsen, R.E., and A. Hailey. 2003. Sexual Dimorphism of Body Size and Shell Shape in European Tortoises. Journal of Zoology London 260: 353-365.
						Testudo	graeca		Testudinidae					142.1	164.3				197.6	223				Carretero et al., 2005; Bonin et al., 2006	Ceballos, C.P., D.C. Adams, J.B. Iverson, and N. Valenzuela. 2013. Phylogenetic Patterns of Sexual Size Dimorphism in Turtles and Their Implications for Rensch's Rule. Evolutionary Biology 40: 194-208.
						Testudo	hermanni	Hermann's tortoise	Testudinidae	671.93	935.87	15M, 30F	Montenegro	142.4	158.94	1350	1420	1420	182	188	188		Ljubisavlievics, K., G. Dzukic, T.D. Vukov , M.L. Kalezic. 2012. Morphological variability of the Hermann's tortoise (Testudo hermanni) in the Central Balkans. Acta Herpetologica 7(2): 253-262.
						Testudo	hermanni	Hermann's tortoise	Testudinidae	1161.67	1747.44	36M, 36F	Serbia	177.65	209.36	1685	2790	2790	208	247	247		Ljubisavlievics, K., G. Dzukic, T.D. Vukov , M.L. Kalezic. 2012. Morphological variability of the Hermann's tortoise (Testudo hermanni) in the Central Balkans. Acta Herpetologica 7(2): 253-262.
						Testudo	hermanni	Hermann's tortoise	Testudinidae	1360	1780	138M, 32F	Deskati, Deskati municipality (before it contained Chasia municipality), Grevena regional unit, Greece	195	214								Willemsen, R.E., and A. Hailey. 1999. Variation of Adult Body Size of the Tortoise Testudo hermanni in Greece: Proximate and Ultimate Causes. Journal of Zoology London 248: 379-396.
						Testudo	hermanni	Hermann's tortoise	Testudinidae	1130	1480	159M, 89F	Kastoria, Kastoria municipality, Kastoria regional unit, Greece	177	197								Willemsen, R.E., and A. Hailey. 1999. Variation of Adult Body Size of the Tortoise Testudo hermanni in Greece: Proximate and Ultimate Causes. Journal of Zoology London 248: 379-396.
						Testudo	hermanni	Hermann's tortoise	Testudinidae	900	1360	99M, 89F	Agios Dimitrios, Katerini municipality, Pieria regional unit, Greece	170	191								Willemsen, R.E., and A. Hailey. 1999. Variation of Adult Body Size of the Tortoise Testudo hermanni in Greece: Proximate and Ultimate Causes. Journal of Zoology London 248: 379-396.
						Testudo	hermanni	Hermann's tortoise	Testudinidae	1010	1330	46M, 20F	Keramoti, Nestos municipality, Kavala regional unit, Greece	169	185								Willemsen, R.E., and A. Hailey. 1999. Variation of Adult Body Size of the Tortoise Testudo hermanni in Greece: Proximate and Ultimate Causes. Journal of Zoology London 248: 379-396.
						Testudo	hermanni	Hermann's tortoise	Testudinidae	890	1350	236M, 63F	Mikra Volvi, Volvi municipality, Thessaloniki regional unit, Greece	165	189								Willemsen, R.E., and A. Hailey. 1999. Variation of Adult Body Size of the Tortoise Testudo hermanni in Greece: Proximate and Ultimate Causes. Journal of Zoology London 248: 379-396.
						Testudo	hermanni	Hermann's tortoise	Testudinidae	860	1230	55M, 27F	Porto Lago, Abdera municipality, Xanthi regional unit, Greece	161	181								Willemsen, R.E., and A. Hailey. 1999. Variation of Adult Body Size of the Tortoise Testudo hermanni in Greece: Proximate and Ultimate Causes. Journal of Zoology London 248: 379-396.
						Testudo	hermanni	Hermann's tortoise	Testudinidae	760	1100	62M, 19F	Litochoron, Dio-Olympos municipality, Pieria regional unit, Greece	155	175								Willemsen, R.E., and A. Hailey. 1999. Variation of Adult Body Size of the Tortoise Testudo hermanni in Greece: Proximate and Ultimate Causes. Journal of Zoology London 248: 379-396.
						Testudo	hermanni	Hermann's tortoise	Testudinidae	760	1140	93M, 68F	Parga, Parga municipality, Preveza regional unit, Greece	155	177								Willemsen, R.E., and A. Hailey. 1999. Variation of Adult Body Size of the Tortoise Testudo hermanni in Greece: Proximate and Ultimate Causes. Journal of Zoology London 248: 379-396.
						Testudo	hermanni	Hermann's tortoise	Testudinidae	660	1060	22M, 47F	Langadia, Gortynia municipality, Arcadia regional unit, Greece	148	174								Willemsen, R.E., and A. Hailey. 1999. Variation of Adult Body Size of the Tortoise Testudo hermanni in Greece: Proximate and Ultimate Causes. Journal of Zoology London 248: 379-396.
						Testudo	hermanni	Hermann's tortoise	Testudinidae	700	930	2077M, 1003F	Meteora, Kalabaka municipality, Trikala regional unit, Greece	151	165								Willemsen, R.E., and A. Hailey. 1999. Variation of Adult Body Size of the Tortoise Testudo hermanni in Greece: Proximate and Ultimate Causes. Journal of Zoology London 248: 379-396.
						Testudo	hermanni	Hermann's tortoise	Testudinidae	740	880	73M, 17F	Kilkis, Kilkis municipality, Kilkis regional unit, Greece	154	165								Willemsen, R.E., and A. Hailey. 1999. Variation of Adult Body Size of the Tortoise Testudo hermanni in Greece: Proximate and Ultimate Causes. Journal of Zoology London 248: 379-396.
	yes					Testudo	hermanni	Hermann's tortoise	Testudinidae	740	970	194F, 26F	Igoumenitsa, Igoumenitsa municipality, Threspotia regional unit, Greece	151	166								Willemsen, R.E., and A. Hailey. 1999. Variation of Adult Body Size of the Tortoise Testudo hermanni in Greece: Proximate and Ultimate Causes. Journal of Zoology London 248: 379-396.
						Testudo	hermanni	Hermann's tortoise	Testudinidae	730	920	3040M, 911F	Alyki main heath, Pydna-Kolindros municipality, Pieria regional unit, Greece	155	167								Willemsen, R.E., and A. Hailey. 1999. Variation of Adult Body Size of the Tortoise Testudo hermanni in Greece: Proximate and Ultimate Causes. Journal of Zoology London 248: 379-396.
						Testudo	hermanni	Hermann's tortoise	Testudinidae	690	930	475M, 349F	Alyki salt works, Pydna-Kolindros municipality, Pieria regional unit, Greece	151	167								Willemsen, R.E., and A. Hailey. 1999. Variation of Adult Body Size of the Tortoise Testudo hermanni in Greece: Proximate and Ultimate Causes. Journal of Zoology London 248: 379-396.
						Testudo	hermanni	Hermann's tortoise	Testudinidae	610	910	532M, 305F	Olympia, Archaia Olympia municipality, Elis regional unit, Greece	144	163								Willemsen, R.E., and A. Hailey. 1999. Variation of Adult Body Size of the Tortoise Testudo hermanni in Greece: Proximate and Ultimate Causes. Journal of Zoology London 248: 379-396.
						Testudo	hermanni	Hermann's tortoise	Testudinidae	510	740	464M, 163F	Sparta, Sparta municipality, Laconia regional unit, Greece	135	153								Willemsen, R.E., and A. Hailey. 1999. Variation of Adult Body Size of the Tortoise Testudo hermanni in Greece: Proximate and Ultimate Causes. Journal of Zoology London 248: 379-396.
yes						Testudo	hermanni	Hermann's tortoise	Testudinidae	470	820	132M, 87F	Kalamata, Kalamata municipality, Messenia regional unit, Greece	132	156								Willemsen, R.E., and A. Hailey. 1999. Variation of Adult Body Size of the Tortoise Testudo hermanni in Greece: Proximate and Ultimate Causes. Journal of Zoology London 248: 379-396.
						Testudo	hermanni		Testudinidae					154.6	175				193.5	217				Willemsen & Hailey, 1999; Ernst et al., 2007	Ceballos, C.P., D.C. Adams, J.B. Iverson, and N. Valenzuela. 2013. Phylogenetic Patterns of Sexual Size Dimorphism in Turtles and Their Implications for Rensch's Rule. Evolutionary Biology 40: 194-208.
						Testudo	hermanni ssp boettgeri	Eastern Hermann's tortoise	Testudinidae	1042	1422	592	Northern Greece	176.9	196							note: Some turtles too big to weigh (minor)	Williemsen, R.E., and A. Hailey. 2003. Sexual Dimorphism of Body Size and Shell Shape in European Tortoises. Journal of Zoology London 260: 353-365.
	yes					Agrionemys	horsfieldii	Central Asian tortoise	Testudinidae	684.5	1223		Turkmenistan										Ataev, C.A. 1997. Reptiles of the autonomous republic of Turkmenistan. Chelonian Conservation and Biology 2:627-634.
						Agrionemys	horsfieldii	Central Asian tortoise	Testudinidae	780	1577.5		Kazakhstan										Ataev, C.A. 1997. Reptiles of the autonomous republic of Turkmenistan. Chelonian Conservation and Biology 2:627-634.
yes						Agrionemys	horsfieldii		Testudinidae					121.6	154.3				152.6	193				Bonnet et al., 2001	Ceballos, C.P., D.C. Adams, J.B. Iverson, and N. Valenzuela. 2013. Phylogenetic Patterns of Sexual Size Dimorphism in Turtles and Their Implications for Rensch's Rule. Evolutionary Biology 40: 194-208.
	yes					Testudo	kleinmanni	Egyptian tortoise	Testudinidae	163	295	5M, 4F	Be'er Milka, near Egyptian border, Isreal	96	112.25	170	335	335	103	116	116		Geffen, E., and H. Mendelssohn. 1988. Home Range Use and Seasonal Movements of the Egyptian Tortoise (Testudo kleinmanni) in the Northwestern Negev, Israel. Herpetologica 44(3): 354-359.
						Testudo	kleinmanni		Testudinidae					94.4	113.6				97.9	117.8				Attum et al., 2007	Ceballos, C.P., D.C. Adams, J.B. Iverson, and N. Valenzuela. 2013. Phylogenetic Patterns of Sexual Size Dimorphism in Turtles and Their Implications for Rensch's Rule. Evolutionary Biology 40: 194-208.
	yes					Testudo	marginata	marginated tortoise	Testudinidae	1845	2099	168	Northeastern Greece	241.7	246.7							note: Some turtles too big to weigh (minor)	Williemsen, R.E., and A. Hailey. 2003. Sexual Dimorphism of Body Size and Shell Shape in European Tortoises. Journal of Zoology London 260: 353-365.
						Testudo	marginata		Testudinidae					241.7	246.7									Ernst et al., 2007; Gosnell et al., 2009	Ceballos, C.P., D.C. Adams, J.B. Iverson, and N. Valenzuela. 2013. Phylogenetic Patterns of Sexual Size Dimorphism in Turtles and Their Implications for Rensch's Rule. Evolutionary Biology 40: 194-208.
yes			yes			Testudo	werneri		Testudinidae										106	131				Bonin et al., 2006	Ceballos, C.P., D.C. Adams, J.B. Iverson, and N. Valenzuela. 2013. Phylogenetic Patterns of Sexual Size Dimorphism in Turtles and Their Implications for Rensch's Rule. Evolutionary Biology 40: 194-208.
						Testudo	graeca		Testudinidae			~ 30M, F~ 30		169	206									Bayley and Highfield 1996	Halamkova, L., T.A. Langen, and J.A. Schulte II. 2012. Patterns of Sexual Size Dimorphism in Chelonia. Biological Journal of the Linnean Society 108(2): 396-419.
yes						Testudo	graeca		Testudinidae			?M, F?		193	161									Bonin et al. 2006	Halamkova, L., T.A. Langen, and J.A. Schulte II. 2012. Patterns of Sexual Size Dimorphism in Chelonia. Biological Journal of the Linnean Society 108(2): 396-419.
						Testudo	graeca ssp ibera		Testudinidae			29M, F27		246	248									Turkozan et al. 2005	Halamkova, L., T.A. Langen, and J.A. Schulte II. 2012. Patterns of Sexual Size Dimorphism in Chelonia. Biological Journal of the Linnean Society 108(2): 396-419.
						Testudo	hermanni		Testudinidae			153M, F35		230	250									Willemsen and Hailey 1999	Halamkova, L., T.A. Langen, and J.A. Schulte II. 2012. Patterns of Sexual Size Dimorphism in Chelonia. Biological Journal of the Linnean Society 108(2): 396-419.
						Testudo	hermanni ssp boettgeri		Testudinidae			~ 274M, F~ 550		240	240									Willemsen and Hailey 2003	Halamkova, L., T.A. Langen, and J.A. Schulte II. 2012. Patterns of Sexual Size Dimorphism in Chelonia. Biological Journal of the Linnean Society 108(2): 396-419.
						Testudo	horsfieldii		Testudinidae			422M, F388		153	193									Bonnet et al. 2001	Halamkova, L., T.A. Langen, and J.A. Schulte II. 2012. Patterns of Sexual Size Dimorphism in Chelonia. Biological Journal of the Linnean Society 108(2): 396-419.
						Testudo	kleinmanni		Testudinidae			?M, F?		106	131									Bonin et al. 2006	Halamkova, L., T.A. Langen, and J.A. Schulte II. 2012. Patterns of Sexual Size Dimorphism in Chelonia. Biological Journal of the Linnean Society 108(2): 396-419.
						Testudo	marginata		Testudinidae			~ 208M, F~ 208		300	280									Willemsen and Hailey 2003	Halamkova, L., T.A. Langen, and J.A. Schulte II. 2012. Patterns of Sexual Size Dimorphism in Chelonia. Biological Journal of the Linnean Society 108(2): 396-419.
yes						Testudo	marginata		Testudinidae			~ 415M, F~ 415		250	260									Willemsen and Hailey 2003	Halamkova, L., T.A. Langen, and J.A. Schulte II. 2012. Patterns of Sexual Size Dimorphism in Chelonia. Biological Journal of the Linnean Society 108(2): 396-419.
						Trachemys	adiutrix	Brazilian slider	Emydidae	393.2	732.1	74M, 57F	Barro Vermelho, Maranhao state, Brazil	134.3	159.2	655	1600	1600	170.5	209.9	209.9		Batistella, A.M. 2008. Biologia de Trachemys adiutrix (Vanzolini, 1995) (Testudines, Emydidae) no Litoral do Nordeste - Brazil. Doctoral Thesis. Federal University of Amazonas.
yes	yes					Trachemys	adiutrix	Brazilian slider	Emydidae	671	1298.1	5M, 38F	Sobradinho, Piaui state, Brazil	166.8	201.8	845	1850	1850	185.5	250.6	250.6		Batistella, A.M. 2008. Biologia de Trachemys adiutrix (Vanzolini, 1995) (Testudines, Emydidae) no Litoral do Nordeste - Brazil. Doctoral Thesis. Federal University of Amazonas.
yes	yes					Trachemys	callirostris	Columbian slider	Emydidae	581.71	1029.28	108M, 273F	?Cocos Island, La Mojana Region, Sucre Department, Columbia? "Isla del Coco, region de La Mojana, Departamento de Sucre"	156.7	182.4								Marin, A.S., M.A. Marulanda, and S.F. Obeid. 2003. Aspectos de la Morfometria de la Jicotea Colombiana (Trachemys scripta callirostris: Chelonia Emydidae) y sus Posibles Ventajas Para la Supervivencia. Revista Biologia 17(2): 114-119.
						Trachemys	callirostris		Emydidae			?M, F?		252	300									Pritchard and Trebbau 1984	Halamkova, L., T.A. Langen, and J.A. Schulte II. 2012. Patterns of Sexual Size Dimorphism in Chelonia. Biological Journal of the Linnean Society 108(2): 396-419.
yes						Trachemys	decorata		Emydidae			~ 42M, F~ 42		219	341									Seidel 1988	Halamkova, L., T.A. Langen, and J.A. Schulte II. 2012. Patterns of Sexual Size Dimorphism in Chelonia. Biological Journal of the Linnean Society 108(2): 396-419.
yes						Trachemys	decussata		Emydidae			16M, F30		204	255									Seidel 1990	Halamkova, L., T.A. Langen, and J.A. Schulte II. 2012. Patterns of Sexual Size Dimorphism in Chelonia. Biological Journal of the Linnean Society 108(2): 396-419.
						Trachemys	dorbigni	black-bellied slider	Emydidae	868.33	1385.75	30M, 93F	Delta do Jacui State Park, Rio Grande do Sul state, Brazil	178.93	203.08	1400	2550	2550	200	252.2	252.2		Bujes, C.S., F.B. Molina, and L. Verrastro. 2011. Population Characteristics of Trachemys dorbigni (Testudines, Emydidae) From Delta do Jacui State Park, Rio Grade do Sul, Southern Brazil. South American Journal of Herpetology 6(1): 27-34.
yes	yes					Trachemys	dorbigni	black-bellied slider	Emydidae	1012.6	1947.3	38M, 67F	Sao Paulo state, Brazil	185.9	223.5	1520	3060	3060	220	253	253		Batistella, A.M. 2008. Biologia de Trachemys adiutrix (Vanzolini, 1995) (Testudines, Emydidae) no Litoral do Nordeste - Brazil. Doctoral Thesis. Federal University of Amazonas.
						Trachemys	dorbigni		Emydidae			?M, F?		223	250									Freiberg 1981	Halamkova, L., T.A. Langen, and J.A. Schulte II. 2012. Patterns of Sexual Size Dimorphism in Chelonia. Biological Journal of the Linnean Society 108(2): 396-419.
yes						Trachemys	emolli		Emydidae			31M, F36		296	372									Legler 1990	Halamkova, L., T.A. Langen, and J.A. Schulte II. 2012. Patterns of Sexual Size Dimorphism in Chelonia. Biological Journal of the Linnean Society 108(2): 396-419.
						Trachemys	gaigeae		Emydidae			16M, F23		173	220									Legler 1990	Halamkova, L., T.A. Langen, and J.A. Schulte II. 2012. Patterns of Sexual Size Dimorphism in Chelonia. Biological Journal of the Linnean Society 108(2): 396-419.
yes						Trachemys	nebulosa		Emydidae			28M, F14		320	351									Legler 1990	Halamkova, L., T.A. Langen, and J.A. Schulte II. 2012. Patterns of Sexual Size Dimorphism in Chelonia. Biological Journal of the Linnean Society 108(2): 396-419.
yes						Trachemys	ornata		Emydidae			?M, F?		342	421									Acuna Mesen 1993	Halamkova, L., T.A. Langen, and J.A. Schulte II. 2012. Patterns of Sexual Size Dimorphism in Chelonia. Biological Journal of the Linnean Society 108(2): 396-419.
						Trachemys	scripta	pond slider	Emydidae	480	1070	< 50	East Texas										Brian Fontenot, unpublished data
						Trachemys	scripta	Red-Eared Slider Turtles	Emydidae	660.85	1110.16	53M, 64F	Beaver Creek, Tar Creek Superfund Site, Ottawa County, Oklahoma	164.66	194								Hays, K., McBee, K. 2010. Population Demographics of Red-Eared Slider Turtles (Trachemys scripta) from Tar Creek Superfund Site. Journal of Herpetology 44(3):441-446.
	yes					Trachemys	scripta	Red-Eared Slider Turtles	Emydidae	896	843.1	25M, 29F	Lake Carl Blackwell, Payne County, Oklahoma	188.04	177.83								Hays, K., McBee, K. 2010. Population Demographics of Red-Eared Slider Turtles (Trachemys scripta) from Tar Creek Superfund Site. Journal of Herpetology 44(3):441-446.
						Trachemys	scripta	Red-Eared Slider Turtles	Emydidae	755.29	971.69	87M, 35F	Sequoya National Wildlife Refuge, Sequoya County, Oklahoma	173.11	188.17								Hays, K., McBee, K. 2010. Population Demographics of Red-Eared Slider Turtles (Trachemys scripta) from Tar Creek Superfund Site. Journal of Herpetology 44(3):441-446.
						Trachemys	scripta	yellow-belled slider	Emydidae	576.8	1168.7	409M, 243F	Savannah River Plant and Capers Island, South Carolina										Congdon, J.D., J.L. Greene, and J.W. Gibbons. 1986. Biomass of Freshwater Turtles: A Geographic Comparison. American Midland Naturalist 115(1): 165-173.
						Trachemys	scripta	yellow-belled slider	Emydidae	1292.4	2977.8	7M, 18F	Capers Island, South Carolina										Congdon, J.D., J.L. Greene, and J.W. Gibbons. 1986. Biomass of Freshwater Turtles: A Geographic Comparison. American Midland Naturalist 115(1): 165-173.
						Trachemys	scripta	pond slider	Emydidae	648.2	1332.5	122M, 57F	Columbus, Mississippi			1315	1990	1990					Parker, W.S. 1996. Age and Survivorship of the Slider (Trachemys scripta) and the Mud Turtle (Kinosternon subrubrum) in a Mississippi Farm Pond. Journal of Herpetology 30(2): 266-268.
						Trachemys	scripta	Red-eared sliders	Emydidae	820	1330	601M,606F	Long Lake, Jersey Co., Illinois	174	199	1910	2900	2900	245	281	281		Tucker, J.K., C.R. Dolan, J.T. Lamer, and E.A. Dustman. 2008. Climatic warming, sex ratios, and red-eared sliders (Trachemys scripta elegans) in Illinois. Chelonian Conservation and Biology 7(1):60-69
						Trachemys	scripta	red-eared slider	Emydidae	637	1193	7930M, 10002F	Long Lake, Jersey County, Illinois	157	189	2300	3100	3100	261	296	296		Tucker, J.K. and J.T. Lamer. 2008. Homing in the red-eared slider (Trachemys scripta elegans) in Illinois. Chelonian Conservation and Biology 7(1):145-149.
						Trachemys	scripta		Emydidae			2546M, F1370		250	280									Gibbons and Lovich 1990	Halamkova, L., T.A. Langen, and J.A. Schulte II. 2012. Patterns of Sexual Size Dimorphism in Chelonia. Biological Journal of the Linnean Society 108(2): 396-419.
						Trachemys	scripta elegans	Red-eared slider	Emydidae	953	1388	9264M,7915F	Swan Lake, Illinois	189	207	2420	3100	3100	260	276	276		Tucker, J.K. and J.T. Lamer. 2008. Homing in the red-eared slider (Trachemys scripta elegans) in Illinois. Chelonian Conservation and Biology 7(1):145-149.
yes						Trachemys	stejnegeri		Emydidae			~ 94M, F~ 94		210	273									Seidel 1988	Halamkova, L., T.A. Langen, and J.A. Schulte II. 2012. Patterns of Sexual Size Dimorphism in Chelonia. Biological Journal of the Linnean Society 108(2): 396-419.
yes						Trachemys	taylori		Emydidae			51M, F60		179	218									Legler 1990	Halamkova, L., T.A. Langen, and J.A. Schulte II. 2012. Patterns of Sexual Size Dimorphism in Chelonia. Biological Journal of the Linnean Society 108(2): 396-419.
yes						Trachemys	terrapen		Emydidae			23M, F22		243	300									Tuberville et al. 2005	Halamkova, L., T.A. Langen, and J.A. Schulte II. 2012. Patterns of Sexual Size Dimorphism in Chelonia. Biological Journal of the Linnean Society 108(2): 396-419.
						Trachemys	venusta		Emydidae			195M, F213		341	424									Legler 1990	Halamkova, L., T.A. Langen, and J.A. Schulte II. 2012. Patterns of Sexual Size Dimorphism in Chelonia. Biological Journal of the Linnean Society 108(2): 396-419.
						Trachemys	callirostris		Emydidae										300	330				Ernst, 2003	Ceballos, C.P., D.C. Adams, J.B. Iverson, and N. Valenzuela. 2013. Phylogenetic Patterns of Sexual Size Dimorphism in Turtles and Their Implications for Rensch's Rule. Evolutionary Biology 40: 194-208.
						Trachemys	decorata		Emydidae										219	341				Seidel & Inchaustegui, 1984	Ceballos, C.P., D.C. Adams, J.B. Iverson, and N. Valenzuela. 2013. Phylogenetic Patterns of Sexual Size Dimorphism in Turtles and Their Implications for Rensch's Rule. Evolutionary Biology 40: 194-208.
						Trachemys	decussata		Emydidae										270	390				Seidel, 1988	Ceballos, C.P., D.C. Adams, J.B. Iverson, and N. Valenzuela. 2013. Phylogenetic Patterns of Sexual Size Dimorphism in Turtles and Their Implications for Rensch's Rule. Evolutionary Biology 40: 194-208.
yes			yes			Trachemys	gaigeae		Emydidae										222	298				Stuart & Ernst, 2004	Ceballos, C.P., D.C. Adams, J.B. Iverson, and N. Valenzuela. 2013. Phylogenetic Patterns of Sexual Size Dimorphism in Turtles and Their Implications for Rensch's Rule. Evolutionary Biology 40: 194-208.
yes						Trachemys	scripta		Emydidae					168.3	191.3				249.3	309.3				Gibbons & Lovich, 1990; Davis & Grosse, 2008; Stephens & Wiens, 2009	Ceballos, C.P., D.C. Adams, J.B. Iverson, and N. Valenzuela. 2013. Phylogenetic Patterns of Sexual Size Dimorphism in Turtles and Their Implications for Rensch's Rule. Evolutionary Biology 40: 194-208.
						Trachemys	stejnegeri		Emydidae										222	280				Seidel, 1988b	Ceballos, C.P., D.C. Adams, J.B. Iverson, and N. Valenzuela. 2013. Phylogenetic Patterns of Sexual Size Dimorphism in Turtles and Their Implications for Rensch's Rule. Evolutionary Biology 40: 194-208.
						Trachemys	taylori		Emydidae										179	218				Seidel, 2002	Ceballos, C.P., D.C. Adams, J.B. Iverson, and N. Valenzuela. 2013. Phylogenetic Patterns of Sexual Size Dimorphism in Turtles and Their Implications for Rensch's Rule. Evolutionary Biology 40: 194-208.
						Trachemys	terrapen		Emydidae					145	216				200	270				Gibbons & Lovich, 1990; Seidel, 1988c	Ceballos, C.P., D.C. Adams, J.B. Iverson, and N. Valenzuela. 2013. Phylogenetic Patterns of Sexual Size Dimorphism in Turtles and Their Implications for Rensch's Rule. Evolutionary Biology 40: 194-208.
yes						Trachemys	venusta		Emydidae					163.1	266.7									Stephens & Wiens, 2009	Ceballos, C.P., D.C. Adams, J.B. Iverson, and N. Valenzuela. 2013. Phylogenetic Patterns of Sexual Size Dimorphism in Turtles and Their Implications for Rensch's Rule. Evolutionary Biology 40: 194-208.
yes			yes			Trachemys	yaquia		Emydidae										268	309				Ernst, 2003b	Ceballos, C.P., D.C. Adams, J.B. Iverson, and N. Valenzuela. 2013. Phylogenetic Patterns of Sexual Size Dimorphism in Turtles and Their Implications for Rensch's Rule. Evolutionary Biology 40: 194-208.
	yes					Vijayachelys	silvatica	Kochin forest cane turtle	Geoemydidae	163.3	190.9	47M, 60F	Chalakudy district, Kerala state, south India	115.2	116.9	275	280	280	134	170	170		Whitaker, N. and J. Vijaya. 2009. Biology of the forest cane turtle, Vijayachelys silvatica, in southern India. Chelonian Conservation and Biology 8:109-115.
yes						Vijayachelys	silvatica		Geoemydidae					115.2	116.9									Whitaker & Vijaya, 2009	Ceballos, C.P., D.C. Adams, J.B. Iverson, and N. Valenzuela. 2013. Phylogenetic Patterns of Sexual Size Dimorphism in Turtles and Their Implications for Rensch's Rule. Evolutionary Biology 40: 194-208.
	yes					Chelonoidis	nigra	Galapagos tortoise	Testudinidae	294500	158500		Galapagos Islands										Fritts, T.H. 1984. Evolutionary divergence of giant tortoises in Galapagos. Biological Journal of the Linnean Society 21:165-176.
	yes					Pangshura	tecta	Indian roofed turtle	Geoemydidae	67	1120		Bangladesh										Schleich, H.H., W. Kastle (eds). 2002. Amphibians and reptiles of Nepal. Gantner Verlag K.G.
